# Supplementary material for: Bis(2-meth­oxy­phen­yl)(phen­yl)phosphine selenide
Source: Acta Crystallogr Sect E Struct Rep Online. 2010 Dec 11;67(Pt 1):o89. doi: 10.1107/S1600536810051317 (PMC3050330; doi:10.1107/S1600536810051317)
Supplement: Supplementary file 1 [file e-67-00o89-sup1.cif]

##############################################################################
###                                                                        ###
###        Electronic paper (Acta Crystallographica Section E)             ###
###                                                                        ###
##############################################################################
#                                                                            #
# This CIF contains the data in a paper accepted for publication in Acta     #
# Crystallographica Section E. It conforms to the requirements of Notes      #
# for Authors for Section E, and has been peer reviewed under the auspices   #
# of the IUCr Commission on Journals.                                        #
#                                                                            #
# Full details of the Crystallographic Information File format               #
# are given in the paper "The Crystallographic Information File (CIF):       #
# a New Standard Archive File for Crystallography" by S. R. Hall, F. H.      #
# Allen and I. D. Brown [Acta Cryst. (1991), A47, 655-685].                  #
#                                                                            #
# The current version of the core CIF dictionary is obtainable from          #
# ftp://ftp.iucr.org/pub/cif_core.dic. The current version number is 2.4.    #
#                                                                            #
# Software is freely available for graphical display of the structure(s) in  #
# this CIF.  For information consult the CIF home page http://www.iucr.org/  #
# cif/home.html                                                              #
#                                                                            #
# This file may be used for bona fide research purposes within the           #
# scientific community so long as proper attribution is given to the journal # 
# article from which it was obtained.                                        #
#                                                                            #
##############################################################################
                                             
data_global
_audit_creation_method     'WinGX routine CIF_UPDATE'
_audit_conform_dict_name     cif_core.dic
_audit_conform_dict_version     2.4
_journal_data_validation_number     ?
_journal_date_recd_electronic     2010-12-03
_journal_date_accepted     2010-12-07
_journal_name_full     'Acta Crystallographica, Section E'
_journal_year     2011
_journal_volume     67
_journal_issue      1
_journal_page_first     o89
_journal_page_last     o89
_journal_paper_category     QO
_journal_coeditor_code     KP2295
_publ_contact_author_name     'Muller, Alfred'
_publ_contact_author_address
;
Research Centre in Synthesis and Catalysis
Department of Chemistry
University of Johannesburg (APK Campus)
PO Box 524
Auckland Park
Johannesburg
2006
South Africa
;
_publ_contact_author_email     mulleraj@uj.ac.za
_publ_contact_author_fax     '+27-11-559 2819'
_publ_contact_author_phone     '+27-11-559 2359'
_publ_section_title
;
Bis(2-methoxyphenyl)(phenyl)phosphine selenide
;
loop_
    _publ_author_name
    _publ_author_footnote
    _publ_author_address
    'Muller, Alfred'
;
;
;
Research Centre in Synthesis and Catalysis
Department of Chemistry
University of Johannesburg (APK Campus)
PO Box 524
Auckland Park
Johannesburg 2006
South Africa
;
data_I
_audit_creation_method     'WinGX routine CIF_UPDATE'
_chemical_name_systematic
;
Bis(2-methoxyphenyl)(phenyl)phosphine selenide
;
_chemical_formula_moiety     'C20 H19 O2 P Se'
_chemical_formula_sum     'C20 H19 O2 P Se'
_chemical_formula_iupac     'C20 H19 O2 P Se'
_chemical_formula_weight     401.28
_symmetry_cell_setting     monoclinic
_symmetry_space_group_name_H-M     'P 21/c'
_symmetry_space_group_name_Hall     '-P 2ybc'
loop_
    _symmetry_equiv_pos_as_xyz
    'x, y, z'
    '-x, y+1/2, -z+1/2'
    '-x, -y, -z'
    'x, -y-1/2, z-1/2'
_cell_length_a     8.9552(4)
_cell_length_b     13.2737(6)
_cell_length_c     15.9593(6)
_cell_angle_alpha     90
_cell_angle_beta     104.8850(10)
_cell_angle_gamma     90
_cell_volume     1833.40(14)
_cell_formula_units_Z     4
_cell_measurement_reflns_used     7311
_cell_measurement_theta_min     2.35
_cell_measurement_theta_max     28.66
_cell_measurement_temperature     100(2)
_exptl_crystal_description     Cuboid
_exptl_crystal_colour     colourless
_exptl_crystal_size_max     0.1
_exptl_crystal_size_mid     0.07
_exptl_crystal_size_min     0.06
_exptl_crystal_density_diffrn     1.454
_exptl_crystal_density_method     'not measured'
_exptl_crystal_F_000     816
_exptl_absorpt_coefficient_mu     2.144
_exptl_absorpt_correction_type     multi-scan
_exptl_absorpt_process_details
;
(SADABS; Bruker, 2004)
;
_exptl_absorpt_correction_T_min     0.8142
_exptl_absorpt_correction_T_max     0.8821
_exptl_special_details
;
The intensity data was collected on a Bruker X8 Apex II 4 K Kappa CCD
diffractometer using an exposure time of 20 s/frame. A total of 1897 frames
were collected with a frame width of 0.5\% covering up to \q = 29.48\% with
99.6% completeness accomplished.
;
_diffrn_ambient_temperature     100(2)
_diffrn_radiation_type     MoK\a
_diffrn_radiation_wavelength     0.71073
_diffrn_radiation_monochromator     graphite
_diffrn_measurement_device_type
;
Bruker X8 APEXII 4K Kappa CCD
;
_diffrn_measurement_method     '\w and \f'
_diffrn_detector_area_resol_mean     8.4
_diffrn_reflns_number     37384
_diffrn_reflns_av_R_equivalents     0.0677
_diffrn_reflns_theta_min     2.35
_diffrn_reflns_theta_max     29.48
_diffrn_reflns_theta_full     29.48
_diffrn_measured_fraction_theta_max     0.996
_diffrn_measured_fraction_theta_full     0.996
_diffrn_reflns_limit_h_min     -12
_diffrn_reflns_limit_h_max     12
_diffrn_reflns_limit_k_min     -18
_diffrn_reflns_limit_k_max     18
_diffrn_reflns_limit_l_min     -21
_diffrn_reflns_limit_l_max     21
_diffrn_standards_number     0
_diffrn_standards_interval_count     0
_diffrn_standards_interval_time     0
_diffrn_standards_decay_%     0
_refine_special_details
;
Refinement of <i>F</i>^2^ against ALL reflections. The weighted <i>R</i>-factor
<i>wR</i> and goodness of fit <i>S</i> are based on <i>F</i>^2^, conventional
<i>R</i>-factors <i>R</i> are based on <i>F</i>, with <i>F</i> set to zero for
negative <i>F</i>^2^. The threshold expression of <i>F</i>^2^ >
\s(<i>F</i>^2^) is used only for calculating <i>R</i>-factors(gt) <i>etc</i>.
and is not relevant to the choice of reflections for refinement.
<i>R</i>-factors based on <i>F</i>^2^ are statistically about twice as large
as those based on <i>F</i>, and <i>R</i>- factors based on ALL data will be
even larger.
;
_reflns_number_total     5078
_reflns_number_gt     3483
_reflns_threshold_expression     >2sigma(I)
_refine_ls_structure_factor_coef     Fsqd
_refine_ls_matrix_type     full
_refine_ls_R_factor_all     0.0784
_refine_ls_R_factor_gt     0.0386
_refine_ls_wR_factor_ref     0.0961
_refine_ls_goodness_of_fit_ref     1.053
_refine_ls_restrained_S_all     1.053
_refine_ls_number_reflns     5078
_refine_ls_number_parameters     219
_refine_ls_number_restraints     0
_refine_ls_hydrogen_treatment     constr
_refine_ls_weighting_scheme     calc
_refine_ls_weighting_details
         'calc w=1/[\s^2^(Fo^2^)+(0.0352P)^2^+1.6670P] where P=(Fo^2^+2Fc^2^)/3'
_atom_sites_solution_hydrogens     geom
_atom_sites_solution_primary     direct
_atom_sites_solution_secondary     difmap
_refine_ls_shift/su_max     0.001
_refine_ls_shift/su_mean     0
_refine_diff_density_max     0.664
_refine_diff_density_min     -0.564
_refine_ls_extinction_method     none
loop_
    _atom_type_symbol
    _atom_type_description
    _atom_type_scat_dispersion_real
    _atom_type_scat_dispersion_imag
    _atom_type_scat_source
    C C 0.0033 0.0016 'International Tables Vol C Tables 4.2.6.8 and 6.1.1.4'
    H H 0 0 'International Tables Vol C Tables 4.2.6.8 and 6.1.1.4'
    O O 0.0106 0.006 'International Tables Vol C Tables 4.2.6.8 and 6.1.1.4'
    P P 0.1023 0.0942 'International Tables Vol C Tables 4.2.6.8 and 6.1.1.4'
    Se Se -0.0929 2.2259 'International Tables Vol C Tables 4.2.6.8 and 6.1.1.4'
_computing_data_collection     'APEX2 (Bruker, 2005)'
_computing_cell_refinement     'SAINT-Plus (Bruker, 2004)'
_computing_data_reduction     'SAINT-Plus and XPREP (Bruker, 2004)'
_computing_structure_solution     'SIR97 (Altomare <i>et al.</i>, 1999)'
_computing_structure_refinement     'SHELXL97 (Sheldrick, 2008)'
_computing_molecular_graphics     'DIAMOND (Brandenburg & Putz, 2005)'
_computing_publication_material     'WinGX (Farrugia, 1999)'
loop_
    _atom_site_type_symbol
    _atom_site_label
    _atom_site_fract_x
    _atom_site_fract_y
    _atom_site_fract_z
    _atom_site_U_iso_or_equiv
    _atom_site_adp_type
    _atom_site_calc_flag
    _atom_site_refinement_flags
    _atom_site_occupancy
    _atom_site_disorder_assembly
    _atom_site_disorder_group
    P P1 0.79534(8) 0.29050(5) 0.06864(4) 0.02021(14) Uani d . 1 . .
    Se Se1 0.73477(4) 0.42323(2) 0.125712(17) 0.02827(9) Uani d . 1 . .
    C C11 0.6822(3) 0.27995(19) -0.04376(16) 0.0203(5) Uani d . 1 . .
    C C12 0.7089(3) 0.2045(2) -0.09973(16) 0.0233(5) Uani d . 1 . .
    C C13 0.6251(3) 0.2023(2) -0.18633(17) 0.0308(6) Uani d . 1 . .
    H H13 0.6437 0.1511 -0.224 0.037 Uiso calc R 1 . .
    C C14 0.5148(4) 0.2752(3) -0.21685(19) 0.0377(7) Uani d . 1 . .
    H H14 0.4577 0.2739 -0.2759 0.045 Uiso calc R 1 . .
    C C15 0.4862(3) 0.3496(2) -0.16343(18) 0.0338(7) Uani d . 1 . .
    H H15 0.4095 0.399 -0.1854 0.041 Uiso calc R 1 . .
    C C16 0.5697(3) 0.3522(2) -0.07726(16) 0.0248(6) Uani d . 1 . .
    H H16 0.5499 0.4041 -0.0405 0.03 Uiso calc R 1 . .
    O O1 0.8187(2) 0.13463(15) -0.06510(12) 0.0325(5) Uani d . 1 . .
    C C1 0.8732(4) 0.0704(2) -0.1232(2) 0.0415(8) Uani d . 1 . .
    H H1A 0.7933 0.0209 -0.1487 0.062 Uiso calc R 1 . .
    H H1B 0.9668 0.0353 -0.0913 0.062 Uiso calc R 1 . .
    H H1C 0.8967 0.1112 -0.1694 0.062 Uiso calc R 1 . .
    C C21 0.7630(3) 0.17564(19) 0.12269(17) 0.0237(6) Uani d . 1 . .
    C C22 0.8553(3) 0.1529(2) 0.20616(17) 0.0265(6) Uani d . 1 . .
    C C23 0.8299(4) 0.0648(2) 0.2478(2) 0.0374(7) Uani d . 1 . .
    H H23 0.8943 0.0484 0.3033 0.045 Uiso calc R 1 . .
    C C24 0.7099(4) 0.0011(2) 0.2076(2) 0.0439(8) Uani d . 1 . .
    H H24 0.6929 -0.0592 0.2359 0.053 Uiso calc R 1 . .
    C C25 0.6152(4) 0.0241(2) 0.1272(2) 0.0400(8) Uani d . 1 . .
    H H25 0.5316 -0.0189 0.1009 0.048 Uiso calc R 1 . .
    C C26 0.6430(3) 0.1103(2) 0.08520(19) 0.0300(6) Uani d . 1 . .
    H H26 0.5787 0.1254 0.0294 0.036 Uiso calc R 1 . .
    O O2 0.9673(2) 0.22128(15) 0.24085(12) 0.0317(5) Uani d . 1 . .
    C C2 1.0661(4) 0.2012(3) 0.32533(19) 0.0404(8) Uani d . 1 . .
    H H2A 1.0043 0.1997 0.3679 0.061 Uiso calc R 1 . .
    H H2B 1.1444 0.2543 0.3409 0.061 Uiso calc R 1 . .
    H H2C 1.117 0.1359 0.3249 0.061 Uiso calc R 1 . .
    C C31 0.9970(3) 0.2904(2) 0.06549(16) 0.0235(5) Uani d . 1 . .
    C C32 1.0691(3) 0.3820(2) 0.05993(17) 0.0307(6) Uani d . 1 . .
    H H32 1.0143 0.4433 0.0597 0.037 Uiso calc R 1 . .
    C C33 1.2217(4) 0.3836(3) 0.0548(2) 0.0405(8) Uani d . 1 . .
    H H33 1.2704 0.4461 0.0499 0.049 Uiso calc R 1 . .
    C C34 1.3027(4) 0.2952(3) 0.05663(19) 0.0413(8) Uani d . 1 . .
    H H34 1.407 0.2968 0.0532 0.05 Uiso calc R 1 . .
    C C35 1.2326(4) 0.2042(3) 0.0634(2) 0.0387(7) Uani d . 1 . .
    H H35 1.2887 0.1432 0.0648 0.046 Uiso calc R 1 . .
    C C36 1.0799(3) 0.2014(2) 0.06837(18) 0.0302(6) Uani d . 1 . .
    H H36 1.0321 0.1386 0.0737 0.036 Uiso calc R 1 . .
loop_
    _atom_site_aniso_label
    _atom_site_aniso_U_11
    _atom_site_aniso_U_22
    _atom_site_aniso_U_33
    _atom_site_aniso_U_12
    _atom_site_aniso_U_13
    _atom_site_aniso_U_23
    P1 0.0238(3) 0.0198(3) 0.0160(3) -0.0016(3) 0.0031(3) 0.0015(2)
    Se1 0.04196(18) 0.02334(14) 0.02004(13) 0.00041(13) 0.00894(11) -0.00166(11)
    C11 0.0204(13) 0.0229(12) 0.0172(12) -0.0029(10) 0.0042(10) 0.0016(10)
    C12 0.0245(14) 0.0251(13) 0.0207(13) -0.0018(11) 0.0066(11) 0.0018(10)
    C13 0.0346(16) 0.0380(16) 0.0201(13) -0.0036(13) 0.0075(12) -0.0070(12)
    C14 0.0349(17) 0.055(2) 0.0203(14) 0.0018(15) 0.0012(12) -0.0016(14)
    C15 0.0277(15) 0.0454(18) 0.0257(14) 0.0090(13) 0.0021(12) 0.0057(13)
    C16 0.0237(14) 0.0315(14) 0.0197(12) 0.0023(11) 0.0066(10) 0.0019(11)
    O1 0.0420(12) 0.0289(11) 0.0252(10) 0.0084(9) 0.0059(9) -0.0014(8)
    C1 0.054(2) 0.0318(16) 0.0398(18) 0.0110(15) 0.0138(15) -0.0044(14)
    C21 0.0283(15) 0.0211(12) 0.0219(13) -0.0011(10) 0.0068(11) 0.0023(10)
    C22 0.0294(15) 0.0259(14) 0.0240(13) -0.0015(12) 0.0062(11) 0.0026(11)
    C23 0.0465(19) 0.0331(16) 0.0324(16) 0.0027(14) 0.0097(14) 0.0134(13)
    C24 0.064(2) 0.0269(15) 0.0427(19) -0.0082(16) 0.0174(17) 0.0090(14)
    C25 0.049(2) 0.0314(16) 0.0401(18) -0.0156(14) 0.0119(15) 0.0000(13)
    C26 0.0355(17) 0.0276(14) 0.0271(14) -0.0092(12) 0.0083(12) -0.0004(11)
    O2 0.0335(11) 0.0362(11) 0.0200(9) -0.0051(9) -0.0031(8) 0.0062(8)
    C2 0.0351(18) 0.051(2) 0.0277(16) 0.0066(15) -0.0059(13) 0.0060(14)
    C31 0.0256(14) 0.0280(14) 0.0153(12) -0.0040(11) 0.0021(10) 0.0015(10)
    C32 0.0339(16) 0.0315(15) 0.0238(14) -0.0094(12) 0.0024(12) 0.0050(12)
    C33 0.0368(18) 0.052(2) 0.0302(16) -0.0214(16) 0.0039(14) 0.0105(14)
    C34 0.0243(15) 0.070(2) 0.0283(16) -0.0084(16) 0.0037(12) 0.0134(16)
    C35 0.0276(16) 0.053(2) 0.0331(16) 0.0055(15) 0.0036(13) 0.0103(15)
    C36 0.0261(15) 0.0331(15) 0.0293(15) -0.0013(12) 0.0031(12) 0.0044(12)
_geom_special_details
;
All e.s.d.'s (except the e.s.d. in the dihedral angle between two l.s. planes)
are estimated using the full covariance matrix. The cell e.s.d.'s are taken
into account individually in the estimation of e.s.d.'s in distances, angles
and torsion angles; correlations between e.s.d.'s in cell parameters are only
used when they are defined by crystal symmetry. An approximate (isotropic)
treatment of cell e.s.d.'s is used for estimating e.s.d.'s involving l.s.
planes.
;
loop_
    _geom_bond_atom_site_label_1
    _geom_bond_atom_site_label_2
    _geom_bond_site_symmetry_2
    _geom_bond_distance
    _geom_bond_publ_flag
    P1 C21 . 1.811(3) ?
    P1 C31 . 1.820(3) ?
    P1 C11 . 1.825(3) ?
    P1 Se1 . 2.1170(7) ?
    C11 C16 . 1.395(4) ?
    C11 C12 . 1.403(4) ?
    C12 O1 . 1.361(3) ?
    C12 C13 . 1.393(4) ?
    C13 C14 . 1.379(4) ?
    C13 H13 . 0.95 ?
    C14 C15 . 1.370(4) ?
    C14 H14 . 0.95 ?
    C15 C16 . 1.387(4) ?
    C15 H15 . 0.95 ?
    C16 H16 . 0.95 ?
    O1 C1 . 1.435(3) ?
    C1 H1A . 0.98 ?
    C1 H1B . 0.98 ?
    C1 H1C . 0.98 ?
    C21 C26 . 1.391(4) ?
    C21 C22 . 1.408(4) ?
    C22 O2 . 1.361(3) ?
    C22 C23 . 1.392(4) ?
    C23 C24 . 1.388(5) ?
    C23 H23 . 0.95 ?
    C24 C25 . 1.379(5) ?
    C24 H24 . 0.95 ?
    C25 C26 . 1.381(4) ?
    C25 H25 . 0.95 ?
    C26 H26 . 0.95 ?
    O2 C2 . 1.435(3) ?
    C2 H2A . 0.98 ?
    C2 H2B . 0.98 ?
    C2 H2C . 0.98 ?
    C31 C32 . 1.389(4) ?
    C31 C36 . 1.390(4) ?
    C32 C33 . 1.390(4) ?
    C32 H32 . 0.95 ?
    C33 C34 . 1.376(5) ?
    C33 H33 . 0.95 ?
    C34 C35 . 1.378(5) ?
    C34 H34 . 0.95 ?
    C35 C36 . 1.390(4) ?
    C35 H35 . 0.95 ?
    C36 H36 . 0.95 ?
loop_
    _geom_angle_atom_site_label_1
    _geom_angle_atom_site_label_2
    _geom_angle_atom_site_label_3
    _geom_angle_site_symmetry_1
    _geom_angle_site_symmetry_3
    _geom_angle
    _geom_angle_publ_flag
    C21 P1 C31 . . 107.09(12) ?
    C21 P1 C11 . . 106.69(12) ?
    C31 P1 C11 . . 106.10(11) ?
    C21 P1 Se1 . . 113.94(9) ?
    C31 P1 Se1 . . 112.21(9) ?
    C11 P1 Se1 . . 110.36(9) ?
    C16 C11 C12 . . 118.1(2) ?
    C16 C11 P1 . . 119.21(19) ?
    C12 C11 P1 . . 122.6(2) ?
    O1 C12 C13 . . 122.5(2) ?
    O1 C12 C11 . . 116.8(2) ?
    C13 C12 C11 . . 120.7(2) ?
    C14 C13 C12 . . 119.3(3) ?
    C14 C13 H13 . . 120.3 ?
    C12 C13 H13 . . 120.3 ?
    C15 C14 C13 . . 121.1(3) ?
    C15 C14 H14 . . 119.4 ?
    C13 C14 H14 . . 119.4 ?
    C14 C15 C16 . . 119.8(3) ?
    C14 C15 H15 . . 120.1 ?
    C16 C15 H15 . . 120.1 ?
    C15 C16 C11 . . 121.0(3) ?
    C15 C16 H16 . . 119.5 ?
    C11 C16 H16 . . 119.5 ?
    C12 O1 C1 . . 118.2(2) ?
    O1 C1 H1A . . 109.5 ?
    O1 C1 H1B . . 109.5 ?
    H1A C1 H1B . . 109.5 ?
    O1 C1 H1C . . 109.5 ?
    H1A C1 H1C . . 109.5 ?
    H1B C1 H1C . . 109.5 ?
    C26 C21 C22 . . 118.3(2) ?
    C26 C21 P1 . . 121.3(2) ?
    C22 C21 P1 . . 120.3(2) ?
    O2 C22 C23 . . 124.1(2) ?
    O2 C22 C21 . . 115.7(2) ?
    C23 C22 C21 . . 120.2(3) ?
    C24 C23 C22 . . 119.6(3) ?
    C24 C23 H23 . . 120.2 ?
    C22 C23 H23 . . 120.2 ?
    C25 C24 C23 . . 120.8(3) ?
    C25 C24 H24 . . 119.6 ?
    C23 C24 H24 . . 119.6 ?
    C24 C25 C26 . . 119.4(3) ?
    C24 C25 H25 . . 120.3 ?
    C26 C25 H25 . . 120.3 ?
    C25 C26 C21 . . 121.6(3) ?
    C25 C26 H26 . . 119.2 ?
    C21 C26 H26 . . 119.2 ?
    C22 O2 C2 . . 118.1(2) ?
    O2 C2 H2A . . 109.5 ?
    O2 C2 H2B . . 109.5 ?
    H2A C2 H2B . . 109.5 ?
    O2 C2 H2C . . 109.5 ?
    H2A C2 H2C . . 109.5 ?
    H2B C2 H2C . . 109.5 ?
    C32 C31 C36 . . 119.5(3) ?
    C32 C31 P1 . . 118.9(2) ?
    C36 C31 P1 . . 121.6(2) ?
    C31 C32 C33 . . 119.9(3) ?
    C31 C32 H32 . . 120.1 ?
    C33 C32 H32 . . 120.1 ?
    C34 C33 C32 . . 120.4(3) ?
    C34 C33 H33 . . 119.8 ?
    C32 C33 H33 . . 119.8 ?
    C33 C34 C35 . . 120.1(3) ?
    C33 C34 H34 . . 120 ?
    C35 C34 H34 . . 120 ?
    C34 C35 C36 . . 120.2(3) ?
    C34 C35 H35 . . 119.9 ?
    C36 C35 H35 . . 119.9 ?
    C35 C36 C31 . . 120.0(3) ?
    C35 C36 H36 . . 120 ?
    C31 C36 H36 . . 120 ?
loop_
    _geom_torsion_atom_site_label_1
    _geom_torsion_atom_site_label_2
    _geom_torsion_atom_site_label_3
    _geom_torsion_atom_site_label_4
    _geom_torsion_site_symmetry_1
    _geom_torsion_site_symmetry_2
    _geom_torsion_site_symmetry_3
    _geom_torsion_site_symmetry_4
    _geom_torsion
    _geom_torsion_publ_flag
    C21 P1 C11 C16 . . . . 121.2(2) ?
    C31 P1 C11 C16 . . . . -124.8(2) ?
    Se1 P1 C11 C16 . . . . -3.0(2) ?
    C21 P1 C11 C12 . . . . -62.0(2) ?
    C31 P1 C11 C12 . . . . 51.9(2) ?
    Se1 P1 C11 C12 . . . . 173.69(19) ?
    C16 C11 C12 O1 . . . . -179.6(2) ?
    P1 C11 C12 O1 . . . . 3.6(3) ?
    C16 C11 C12 C13 . . . . 0.1(4) ?
    P1 C11 C12 C13 . . . . -176.6(2) ?
    O1 C12 C13 C14 . . . . 179.6(3) ?
    C11 C12 C13 C14 . . . . -0.1(4) ?
    C12 C13 C14 C15 . . . . -0.1(5) ?
    C13 C14 C15 C16 . . . . 0.3(5) ?
    C14 C15 C16 C11 . . . . -0.3(4) ?
    C12 C11 C16 C15 . . . . 0.1(4) ?
    P1 C11 C16 C15 . . . . 177.0(2) ?
    C13 C12 O1 C1 . . . . 13.8(4) ?
    C11 C12 O1 C1 . . . . -166.5(2) ?
    C31 P1 C21 C26 . . . . -127.6(2) ?
    C11 P1 C21 C26 . . . . -14.3(3) ?
    Se1 P1 C21 C26 . . . . 107.7(2) ?
    C31 P1 C21 C22 . . . . 55.5(2) ?
    C11 P1 C21 C22 . . . . 168.8(2) ?
    Se1 P1 C21 C22 . . . . -69.2(2) ?
    C26 C21 C22 O2 . . . . -177.7(2) ?
    P1 C21 C22 O2 . . . . -0.7(3) ?
    C26 C21 C22 C23 . . . . 2.7(4) ?
    P1 C21 C22 C23 . . . . 179.7(2) ?
    O2 C22 C23 C24 . . . . 178.4(3) ?
    C21 C22 C23 C24 . . . . -2.1(5) ?
    C22 C23 C24 C25 . . . . -0.2(5) ?
    C23 C24 C25 C26 . . . . 1.8(5) ?
    C24 C25 C26 C21 . . . . -1.1(5) ?
    C22 C21 C26 C25 . . . . -1.2(4) ?
    P1 C21 C26 C25 . . . . -178.1(2) ?
    C23 C22 O2 C2 . . . . 0.3(4) ?
    C21 C22 O2 C2 . . . . -179.2(2) ?
    C21 P1 C31 C32 . . . . -154.9(2) ?
    C11 P1 C31 C32 . . . . 91.4(2) ?
    Se1 P1 C31 C32 . . . . -29.2(2) ?
    C21 P1 C31 C36 . . . . 25.2(2) ?
    C11 P1 C31 C36 . . . . -88.5(2) ?
    Se1 P1 C31 C36 . . . . 150.9(2) ?
    C36 C31 C32 C33 . . . . 1.9(4) ?
    P1 C31 C32 C33 . . . . -178.0(2) ?
    C31 C32 C33 C34 . . . . -1.1(4) ?
    C32 C33 C34 C35 . . . . 0.2(5) ?
    C33 C34 C35 C36 . . . . 0.1(5) ?
    C34 C35 C36 C31 . . . . 0.7(4) ?
    C32 C31 C36 C35 . . . . -1.6(4) ?
    P1 C31 C36 C35 . . . . 178.2(2) ?
loop_
    _geom_hbond_atom_site_label_D
    _geom_hbond_atom_site_label_H
    _geom_hbond_atom_site_label_A
    _geom_hbond_site_symmetry_A
    _geom_hbond_distance_DH
    _geom_hbond_distance_HA
    _geom_hbond_distance_DA
    _geom_hbond_angle_DHA
    C13 H13 Se1 4_565 0.95 2.9 3.775(3) 154
    C15 H15 Se1 3_665 0.95 2.96 3.740(3) 140
    C16 H16 Se1 . 0.95 2.75 3.333(3) 120
    C32 H32 Se1 . 0.95 2.97 3.462(3) 114
