# Supplementary material for: Bis(2-meth­oxy­phen­yl)(phen­yl)phosphine selenide
Source: Acta Crystallogr Sect E Struct Rep Online. 2010 Dec 11;67(Pt 1):o89. doi: 10.1107/S1600536810051317 (PMC3050330; doi:10.1107/S1600536810051317)
Supplement: Supplementary file 2 [file e-67-00o89-Isup2.hkl]

#
# h,k,l, Fc-squared, Fo-squared, sigma(Fo-squared) and status flag
#
data_I
_shelx_title ' 5ffm2_0m in P2(1)/c'
_shelx_refln_list_code          4
_shelx_F_calc_maximum      210.62
_exptl_crystal_F_000       816.00
_reflns_d_resolution_high  0.7221
 
loop_
 _symmetry_equiv_pos_as_xyz
 'x, y, z'
 '-x, y+1/2, -z+1/2'
 '-x, -y, -z'
 'x, -y-1/2, z-1/2'
 
_cell_length_a     8.9552
_cell_length_b    13.2737
_cell_length_c    15.9593
_cell_angle_alpha  90.000
_cell_angle_beta  104.885
_cell_angle_gamma  90.000
 
_shelx_F_squared_multiplier     1.000
 
loop_
 _refln_index_h
 _refln_index_k
 _refln_index_l
 _refln_F_squared_calc
 _refln_F_squared_meas
 _refln_F_squared_sigma
 _refln_observed_status
   1   0   0     1576.06     1801.69     78.59 o
   2   0   0    27088.04    28738.78    406.99 o
   3   0   0      218.73      297.29     13.60 o
   4   0   0    12950.16    13695.39    219.47 o
   5   0   0       45.85       17.76     16.38 o
   6   0   0     1142.48     1118.65     41.74 o
   7   0   0       12.48      -24.41     24.41 o
   8   0   0      143.61      141.64     31.95 o
   9   0   0      365.68      303.55     39.69 o
  10   0   0       30.47      -37.96     37.96 o
  11   0   0       55.22       -1.72     60.72 o
   1   1   0    30417.43    31480.86    381.34 o
   2   1   0      807.82      936.70     13.57 o
   3   1   0     3678.18     3813.43     46.36 o
   4   1   0     1724.19     1766.55     27.22 o
   5   1   0       10.15       20.31     12.59 o
   6   1   0      102.22       85.08     16.33 o
   7   1   0       56.31       29.26     17.47 o
   8   1   0      274.82      254.27     23.72 o
   9   1   0       69.42       36.47     24.58 o
  10   1   0        7.58        8.99     27.50 o
  11   1   0      120.41       62.63     46.13 o
   0   2   0    14152.73    13055.03    219.83 o
   1   2   0     1794.36     1750.44     19.54 o
   2   2   0     4490.96     4558.82     46.73 o
   3   2   0       24.14       18.28      7.20 o
   4   2   0      174.79      285.28     16.61 o
   5   2   0      994.93     1013.99     26.02 o
   6   2   0     1237.94     1268.13     32.22 o
   7   2   0     1495.37     1539.38     38.72 o
   8   2   0      800.26      792.62     33.51 o
   9   2   0      471.78      492.35     30.75 o
  10   2   0      487.41      468.34     35.76 o
  11   2   0      167.30      182.45     41.22 o
   1   3   0    13729.31    13127.40    128.42 o
   2   3   0        5.44        4.13      5.51 o
   3   3   0     2662.54     2503.92     32.04 o
   4   3   0      417.45      351.11     13.45 o
   5   3   0      893.38      811.09     23.55 o
   6   3   0     2871.37     2809.26     52.40 o
   7   3   0     2571.78     2411.75     50.16 o
   8   3   0     1090.00     1243.07     37.35 o
   9   3   0      512.90      453.59     30.69 o
  10   3   0      482.41      518.11     38.68 o
  11   3   0      529.33      408.36     49.26 o
   0   4   0      421.02      438.20     13.11 o
   1   4   0       39.64       24.66      5.92 o
   2   4   0      924.15      867.15     14.73 o
   3   4   0     1818.37     1911.86     34.04 o
   4   4   0       36.00       64.39     11.18 o
   5   4   0       65.18       46.32     14.38 o
   6   4   0      517.63      526.95     25.80 o
   7   4   0      105.15      132.10     20.71 o
   8   4   0      158.93      228.75     25.15 o
   9   4   0       68.54      115.43     26.76 o
  10   4   0      361.01      377.78     35.58 o
  11   4   0       25.79      113.25     45.16 o
   1   5   0     5394.65     5021.39     57.73 o
   2   5   0        2.50        3.85      7.63 o
   3   5   0     2097.91     2005.49     30.04 o
   4   5   0     1333.32     1326.11     28.58 o
   5   5   0     2037.02     1933.01     40.11 o
   6   5   0      105.96      111.67     20.33 o
   7   5   0      178.55      193.95     22.36 o
   8   5   0       77.07      155.11     24.81 o
   9   5   0       99.80      106.49     27.50 o
  10   5   0      181.45      180.49     36.25 o
  11   5   0       53.19      -14.57     44.57 o
   0   6   0     4808.55     4393.18     80.26 o
   1   6   0      185.16      219.10     10.24 o
   2   6   0     4532.27     4204.61     55.62 o
   3   6   0      638.06      646.26     16.79 o
   4   6   0     3021.15     2890.25     51.30 o
   5   6   0      685.07      642.51     26.42 o
   6   6   0      771.98      765.09     27.98 o
   7   6   0      378.23      417.00     25.71 o
   8   6   0      303.43      318.70     27.52 o
   9   6   0      214.16      212.90     31.19 o
  10   6   0       61.48       18.64     37.28 o
  11   6   0      129.11       25.44     78.19 o
   1   7   0        3.47        0.60      9.91 o
   2   7   0      111.46      106.73     11.24 o
   3   7   0       40.11       42.80     12.77 o
   4   7   0      518.30      513.79     20.43 o
   5   7   0       75.81       76.86     17.69 o
   6   7   0      224.45      250.25     22.69 o
   7   7   0       10.49        3.89     21.28 o
   8   7   0        8.17      -24.15     24.15 o
   9   7   0       17.28      -28.80     28.80 o
  10   7   0       54.53        4.69     54.70 o
  11   7   0        3.87       33.26     59.73 o
   0   8   0     5541.15     5059.51    101.75 o
   1   8   0      272.16      287.15     14.18 o
   2   8   0     4651.27     4230.81     65.58 o
   3   8   0      131.81      125.00     15.47 o
   4   8   0     2298.64     2128.38     39.94 o
   5   8   0      137.97       97.56     19.27 o
   6   8   0      972.44      997.10     34.93 o
   7   8   0      243.09      206.72     25.44 o
   8   8   0      236.93      188.22     50.96 o
   9   8   0       47.00       35.72     36.00 o
  10   8   0        4.26      -40.78     46.92 o
   1   9   0     5240.62     4922.54     78.97 o
   2   9   0       89.40       41.57     14.27 o
   3   9   0     6032.20     5618.01     85.83 o
   4   9   0      221.22      213.47     18.78 o
   5   9   0     1554.39     1522.72     39.14 o
   6   9   0      201.54      194.28     23.69 o
   7   9   0      491.69      467.23     31.61 o
   8   9   0       51.52      -15.65     28.43 o
   9   9   0      210.14      308.37     41.94 o
  10   9   0       74.51      104.87     50.91 o
   0  10   0     2902.43     2700.50     70.93 o
   1  10   0      142.12      106.09     16.74 o
   2  10   0      967.41      985.39     27.50 o
   3  10   0      885.52      825.77     26.55 o
   4  10   0      471.19      425.98     22.32 o
   5  10   0       43.59       52.86     21.13 o
   6  10   0       84.17       24.73     23.06 o
   7  10   0      388.65      429.36     32.34 o
   8  10   0       42.43       74.53     35.46 o
   9  10   0       27.41       77.49     42.57 o
  10  10   0      132.22       46.18     51.80 o
   1  11   0     1335.40     1342.12     34.44 o
   2  11   0      323.17      318.44     20.59 o
   3  11   0      558.11      561.00     24.56 o
   4  11   0      546.42      550.68     24.73 o
   5  11   0     1325.37     1308.26     37.24 o
   6  11   0     1091.49     1175.58     41.76 o
   7  11   0      685.16      670.00     43.57 o
   8  11   0      329.97      269.09     45.84 o
   9  11   0      128.46      122.55     45.97 o
   0  12   0       68.18       18.39     26.97 o
   1  12   0      387.25      397.50     24.00 o
   2  12   0      976.77     1016.30     31.26 o
   3  12   0       79.51       82.13     20.49 o
   4  12   0      505.25      545.49     26.47 o
   5  12   0     1186.45     1133.24     38.47 o
   6  12   0      570.71      516.94     40.30 o
   7  12   0      964.42     1053.14     57.30 o
   8  12   0      569.86      583.64     71.33 o
   9  12   0      182.52       97.90     52.26 o
   1  13   0      495.89      471.43     27.30 o
   2  13   0      155.62      117.02     21.95 o
   3  13   0       98.88       78.51     23.80 o
   4  13   0      453.36      410.22     31.05 o
   5  13   0       33.25       19.18     30.09 o
   6  13   0       69.74       38.53     37.89 o
   7  13   0      296.59      301.00     45.87 o
   8  13   0        4.87       -0.32     44.01 o
   0  14   0     6276.58     6239.60    165.45 o
   1  14   0       47.76       -5.04     26.18 o
   2  14   0     1856.89     1917.25     51.49 o
   3  14   0        7.84      -12.54     28.33 o
   4  14   0     1120.63     1109.40     49.39 o
   5  14   0       44.95      -20.73     33.89 o
   6  14   0       30.93       65.21     41.13 o
   7  14   0      221.18      150.33     56.07 o
   1  15   0     2279.14     2316.54     72.84 o
   2  15   0        6.52      -31.58     31.58 o
   3  15   0      508.55      605.43     43.39 o
   4  15   0       11.22      -37.43     37.43 o
   5  15   0      323.79      391.00     43.63 o
   6  15   0       15.01       20.78     42.14 o
   0  16   0       45.49       33.43     54.00 o
   1  16   0        8.36      -48.65     48.65 o
   2  16   0       60.72      -16.40     35.77 o
   3  16   0        1.10      -15.50     37.50 o
   4  16   0        0.38        0.42     39.05 o
   5  16   0       53.09       36.40     51.78 o
   1  17   0      442.95      491.08     71.70 o
   2  17   0       17.80       17.54     39.00 o
   3  17   0      406.50      436.22     63.06 o
   4  17   0       13.88       70.69     42.04 o
   0  18   0      138.02      138.47     64.38 o
   1  18   0        9.07      -31.66     39.88 o
   2  18   0      154.77       65.61     45.08 o
 -12   1   1       17.55       73.04     92.82 o
 -11   1   1       43.89       88.98     38.47 o
 -10   1   1       77.95       80.52     28.22 o
  -9   1   1      310.81      330.35     27.89 o
  -8   1   1        5.80       22.21     20.48 o
  -7   1   1     1630.98     1580.82     36.71 o
  -6   1   1      357.79      417.96     20.28 o
  -5   1   1     4183.47     3960.53     64.58 o
  -4   1   1     3845.48     3841.60     51.03 o
  -3   1   1     5242.64     4927.20     56.56 o
  -2   1   1     2816.38     2878.25     30.42 o
  -1   1   1     1466.59     1437.48     17.86 o
   1   1   1     1041.58     1135.85     23.75 o
   2   1   1     1348.36     1503.94     30.31 o
   3   1   1     1579.79     1717.45     23.68 o
   4   1   1     8736.76     8932.65    106.81 o
   5   1   1      452.83      536.82     18.61 o
   6   1   1     2800.90     2824.93     52.22 o
   7   1   1       90.70       74.74     18.06 o
   8   1   1      192.01      232.34     24.20 o
   9   1   1        2.97       42.37     25.05 o
  10   1   1      182.59      128.72     33.67 o
  11   1   1       13.00      -49.84     51.89 o
 -12   2   1       45.56      160.54     93.00 o
 -11   2   1       88.84      133.75     38.89 o
 -10   2   1        7.08       10.70     27.57 o
  -9   2   1       49.08       19.44     23.26 o
  -8   2   1      396.57      374.62     25.47 o
  -7   2   1       16.86        0.56     18.02 o
  -6   2   1     2620.79     2560.29     48.51 o
  -5   2   1     1535.10     1552.00     32.95 o
  -4   2   1     2197.34     2039.07     31.07 o
  -3   2   1      642.64      612.35     11.98 o
  -2   2   1    18026.77    17706.41    168.51 o
  -1   2   1      175.11      183.25      4.76 o
   0   2   1      408.41      394.56      6.64 o
   1   2   1       31.26       47.99      3.91 o
   2   2   1     5334.11     5697.03     63.89 o
   3   2   1     8163.62     8608.99     93.12 o
   4   2   1     1239.55     1265.09     23.37 o
   5   2   1     3353.59     3398.41     54.87 o
   6   2   1      140.40      161.45     17.92 o
   7   2   1     1154.70     1241.80     38.56 o
   8   2   1        0.03      -23.50     23.50 o
   9   2   1       83.59       47.96     26.72 o
  10   2   1        5.42       -4.15     31.60 o
  11   2   1      245.45      216.78     46.62 o
 -11   3   1      178.21      118.31     43.79 o
 -10   3   1      641.19      624.24     34.25 o
  -9   3   1      507.35      537.28     30.96 o
  -8   3   1       48.54       60.65     21.58 o
  -7   3   1      100.31       81.57     19.32 o
  -6   3   1        8.43      -15.37     15.37 o
  -5   3   1      397.74      398.60     18.05 o
  -4   3   1       53.68       13.73      9.25 o
  -3   3   1       15.52       18.41      7.14 o
  -2   3   1     2818.86     2886.32     32.83 o
  -1   3   1     2197.06     2136.62     24.02 o
   0   3   1     1417.95     1328.70     21.82 o
   1   3   1      106.17      108.92      5.68 o
   2   3   1      516.38      517.09     10.48 o
   3   3   1       40.54       43.45      7.40 o
   4   3   1       58.34       89.05     11.24 o
   5   3   1       32.63       19.95     13.56 o
   6   3   1      478.28      518.36     22.81 o
   7   3   1        4.56        0.66     18.81 o
   8   3   1      483.71      480.83     28.27 o
   9   3   1        1.45        3.02     26.40 o
  10   3   1       10.10       21.05     34.99 o
  11   3   1        8.88      -14.49     43.88 o
 -11   4   1       74.45      -46.72     46.72 o
 -10   4   1     1490.74     1532.80     50.98 o
  -9   4   1      106.84       68.56     25.77 o
  -8   4   1     3370.38     3453.81     70.02 o
  -7   4   1       78.85       74.17     19.88 o
  -6   4   1     7517.21     7236.51    112.72 o
  -5   4   1      114.15      118.67     15.13 o
  -4   4   1    12782.26    12601.44    166.49 o
  -3   4   1     3006.14     3041.03     37.89 o
  -2   4   1     3533.56     3416.85     39.70 o
  -1   4   1     3337.37     3150.07     38.38 o
   0   4   1    10279.49     9642.99    102.73 o
   1   4   1       98.96      105.55      6.67 o
   2   4   1      490.11      499.11     10.45 o
   3   4   1     4232.27     3975.64     50.85 o
   4   4   1      600.74      746.70     20.27 o
   5   4   1     5930.84     5675.84     89.38 o
   6   4   1       27.03       30.77     17.06 o
   7   4   1     1615.59     1612.54     40.50 o
   8   4   1      161.41      182.21     24.72 o
   9   4   1     1075.14     1047.99     41.88 o
  10   4   1        2.49        6.25     44.06 o
  11   4   1       47.67       -5.83     50.53 o
 -11   5   1       63.50       18.74     44.06 o
 -10   5   1      291.50      299.93     36.82 o
  -9   5   1     1605.16     1583.04     46.22 o
  -8   5   1        0.35      -22.12     22.12 o
  -7   5   1      959.68      918.88     31.01 o
  -6   5   1      545.45      574.36     26.41 o
  -5   5   1     4665.20     4523.31     73.94 o
  -4   5   1      118.16       90.03     12.47 o
  -3   5   1     3880.32     3499.58     47.60 o
  -2   5   1      301.08      346.43     11.21 o
  -1   5   1     2537.28     2424.08     30.57 o
   0   5   1     1059.17     1043.02     16.75 o
   1   5   1      609.49      617.52     14.24 o
   2   5   1     3047.75     3203.10     40.67 o
   3   5   1      652.82      853.37     17.73 o
   4   5   1     3375.68     3229.93     52.20 o
   5   5   1       27.60       36.90     17.79 o
   6   5   1     7737.74     7571.36    118.21 o
   7   5   1        0.67      -19.52     19.52 o
   8   5   1     2196.22     2195.93     51.94 o
   9   5   1       13.69      -27.21     27.21 o
  10   5   1      419.69      430.50     43.13 o
  11   5   1        3.82      -45.30     45.30 o
 -11   6   1       46.34      -58.82     71.68 o
 -10   6   1       30.02        6.51     38.89 o
  -9   6   1       23.96      -10.77     26.37 o
  -8   6   1      267.22      259.92     33.93 o
  -7   6   1      296.99      273.72     23.59 o
  -6   6   1     1014.60     1002.35     30.75 o
  -5   6   1      167.23      136.34     17.25 o
  -4   6   1      478.23      534.90     18.50 o
  -3   6   1     1001.93      864.30     19.83 o
  -2   6   1       36.51       80.53      9.39 o
  -1   6   1     1335.42     1317.74     22.55 o
   0   6   1       46.61       39.62      7.79 o
   1   6   1     9932.93     9712.66    118.64 o
   2   6   1     7045.85     7001.54     88.04 o
   3   6   1     1311.04     1202.68     24.43 o
   4   6   1      682.63      647.10     21.01 o
   5   6   1      120.18      121.53     17.39 o
   6   6   1      896.46      898.93     29.98 o
   7   6   1       24.48       24.96     20.52 o
   8   6   1     1059.95      948.02     38.28 o
   9   6   1       83.51       58.86     33.27 o
  10   6   1       23.18      -15.07     37.32 o
  11   6   1        7.02      -57.89     57.89 o
 -11   7   1      184.82       66.02     67.60 o
 -10   7   1      269.31      182.93     48.18 o
  -9   7   1       96.01       78.42     31.74 o
  -8   7   1       71.30       76.31     24.96 o
  -7   7   1     2060.18     1923.26     46.62 o
  -6   7   1      301.33      293.73     22.14 o
  -5   7   1      456.75      471.74     22.70 o
  -4   7   1     1434.93     1392.93     30.28 o
  -3   7   1     3637.91     3435.41     52.67 o
  -2   7   1     5290.35     4877.12     66.68 o
  -1   7   1     6497.65     6065.62     83.57 o
   0   7   1     9496.34     8804.59    117.93 o
   1   7   1     9380.86     8934.95    119.74 o
   2   7   1     9072.58     8317.74    112.84 o
   3   7   1     1477.77     1315.15     26.71 o
   4   7   1     4238.38     4109.66     68.84 o
   5   7   1     1936.76     1821.04     40.83 o
   6   7   1      152.82      180.43     21.65 o
   7   7   1      798.01      733.88     31.26 o
   8   7   1      118.87       88.65     35.21 o
   9   7   1        4.72       -8.81     31.79 o
  10   7   1        6.68      -15.18     41.89 o
 -10   8   1        5.98      -41.59     41.59 o
  -9   8   1       14.21       27.42     32.36 o
  -8   8   1       77.09       67.22     26.02 o
  -7   8   1       36.52        3.01     22.26 o
  -6   8   1      110.95      116.77     21.46 o
  -5   8   1      376.45      349.83     22.07 o
  -4   8   1       32.58       10.48     15.95 o
  -3   8   1     3252.57     3091.04     52.00 o
  -2   8   1     1608.69     1463.23     29.34 o
  -1   8   1     2443.37     2268.17     39.55 o
   0   8   1     2827.09     2678.05     44.43 o
   1   8   1     6092.96     5833.15     85.74 o
   2   8   1     4860.42     4780.37     69.53 o
   3   8   1     1865.20     1776.52     34.56 o
   4   8   1      939.90      870.15     26.27 o
   5   8   1      494.02      527.38     24.85 o
   6   8   1      587.97      609.46     28.22 o
   7   8   1      388.64      437.58     30.11 o
   8   8   1      251.50      198.57     32.65 o
   9   8   1       43.46      -17.99     32.99 o
  10   8   1       37.02      -23.32     49.84 o
 -10   9   1       64.27       25.98     49.48 o
  -9   9   1      571.92      548.22     49.04 o
  -8   9   1       61.93       83.56     31.38 o
  -7   9   1      192.90      194.24     25.93 o
  -6   9   1        7.39      -20.21     20.21 o
  -5   9   1     1124.10     1177.71     34.13 o
  -4   9   1      750.72      694.65     26.29 o
  -3   9   1      453.95      478.15     20.64 o
  -2   9   1      296.87      288.35     17.35 o
  -1   9   1      952.44      896.93     25.20 o
   0   9   1      107.49       91.50     13.69 o
   1   9   1      247.97      266.81     17.26 o
   2   9   1      334.92      332.21     23.30 o
   3   9   1      135.25      131.58     17.36 o
   4   9   1      727.26      702.57     28.11 o
   5   9   1        1.75       -7.74     19.35 o
   6   9   1      539.80      526.74     28.45 o
   7   9   1      169.34      148.16     27.78 o
   8   9   1      336.67      357.66     36.11 o
   9   9   1        5.15       13.13     38.02 o
  10   9   1      197.14      283.53     66.53 o
 -10  10   1      486.81      432.84     52.66 o
  -9  10   1        3.37      -15.28     41.49 o
  -8  10   1     1207.71     1128.87     51.65 o
  -7  10   1       23.00       29.57     27.08 o
  -6  10   1      977.71     1044.57     35.94 o
  -5  10   1        2.40      -11.52     18.18 o
  -4  10   1     2267.58     2151.59     44.38 o
  -3  10   1       12.60      -15.33     16.28 o
  -2  10   1     1090.96     1112.16     28.91 o
  -1  10   1      697.55      687.22     27.41 o
   0  10   1     2135.89     2051.99     41.64 o
   1  10   1     2351.00     2259.55     44.72 o
   2  10   1       38.90       34.02     15.60 o
   3  10   1     2390.54     2340.29     45.67 o
   4  10   1       70.91       83.79     20.19 o
   5  10   1     2202.22     2116.66     48.62 o
   6  10   1       63.36       35.54     24.93 o
   7  10   1     1108.97     1063.75     44.51 o
   8  10   1        0.26      -33.74     33.74 o
   9  10   1      486.28      499.98     56.05 o
  -9  11   1      414.80      372.02     49.51 o
  -8  11   1        8.76      -30.05     39.16 o
  -7  11   1      322.42      342.55     35.04 o
  -6  11   1        0.37      -22.81     25.60 o
  -5  11   1      406.96      423.27     25.07 o
  -4  11   1        6.91       -9.04     19.20 o
  -3  11   1       15.28      -17.51     17.51 o
  -2  11   1      183.56      169.07     19.22 o
  -1  11   1      194.05      191.63     19.32 o
   0  11   1       20.68       -5.76     16.73 o
   1  11   1      327.14      381.50     21.96 o
   2  11   1      317.57      327.64     21.01 o
   3  11   1        6.13      -16.91     17.81 o
   4  11   1      412.73      409.58     23.34 o
   5  11   1      130.81       85.77     25.00 o
   6  11   1      235.06      193.69     31.02 o
   7  11   1       37.42       11.34     39.13 o
   8  11   1      256.58      293.16     41.92 o
   9  11   1       34.10       12.83     48.04 o
  -9  12   1        0.00      -62.79     62.79 o
  -8  12   1       78.44      126.73     44.37 o
  -7  12   1       18.83        5.07     38.12 o
  -6  12   1      252.58      272.29     33.09 o
  -5  12   1      135.70       97.24     24.31 o
  -4  12   1      239.24      222.21     23.62 o
  -3  12   1       10.35      -19.52     19.52 o
  -2  12   1     2032.13     1909.62     42.51 o
  -1  12   1      660.37      677.22     28.73 o
   0  12   1       52.10       28.81     19.17 o
   1  12   1      814.93      748.11     28.78 o
   2  12   1       27.20      -18.24     18.24 o
   3  12   1      630.99      634.38     27.22 o
   4  12   1        7.35      -14.55     22.21 o
   5  12   1      231.33      217.61     30.36 o
   6  12   1      221.33      291.28     43.86 o
   7  12   1       42.36       -3.28     35.95 o
   8  12   1       10.25      -41.82     41.82 o
  -8  13   1       31.77        8.86     43.54 o
  -7  13   1      790.02      767.80     53.05 o
  -6  13   1       33.37       47.72     37.50 o
  -5  13   1      920.27      978.82     43.51 o
  -4  13   1      207.93      185.39     28.13 o
  -3  13   1     1741.22     1850.73     46.93 o
  -2  13   1      353.71      405.19     27.43 o
  -1  13   1     1574.40     1637.16     42.11 o
   0  13   1     1269.37     1412.69     38.72 o
   1  13   1       26.42        7.33     22.49 o
   2  13   1     1344.11     1371.59     39.17 o
   3  13   1      180.49      192.71     25.55 o
   4  13   1      759.89      854.34     37.51 o
   5  13   1       41.68      -22.98     32.23 o
   6  13   1      571.54      567.02     43.19 o
   7  13   1       43.05        0.65     40.26 o
   8  13   1      138.24      213.97     52.15 o
  -7  14   1        2.05       -8.64     47.17 o
  -6  14   1      460.80      403.44     46.57 o
  -5  14   1        0.43      -32.98     32.98 o
  -4  14   1      324.78      337.71     34.11 o
  -3  14   1       27.40      -28.47     28.47 o
  -2  14   1      334.66      345.46     33.90 o
  -1  14   1      272.57      205.14     29.99 o
   0  14   1       18.30      -24.48     24.48 o
   1  14   1      119.47       76.21     25.89 o
   2  14   1        7.62       -9.89     25.38 o
   3  14   1      159.63      129.88     30.76 o
   4  14   1        6.94       -8.29     30.57 o
   5  14   1      171.30      141.73     37.10 o
   6  14   1        0.07      -38.86     38.86 o
   7  14   1       36.05      -41.52     41.52 o
  -7  15   1       38.86      -19.69     56.61 o
  -6  15   1      123.60       58.33     43.10 o
  -5  15   1       27.13        6.49     45.16 o
  -4  15   1      162.71      116.33     48.66 o
  -3  15   1      152.62      159.66     36.16 o
  -2  15   1      255.94      266.10     36.88 o
  -1  15   1      683.92      783.40     43.15 o
   0  15   1      300.78      289.00     38.33 o
   1  15   1      525.24      556.66     37.78 o
   2  15   1      196.82      197.90     32.94 o
   3  15   1       39.30       17.30     39.14 o
   4  15   1      345.17      387.31     42.03 o
   5  15   1      257.03      248.69     42.13 o
   6  15   1       24.36      -33.97     42.89 o
  -6  16   1       19.27      103.21     69.67 o
  -5  16   1      360.38      338.91     44.99 o
  -4  16   1      326.99      418.23     56.40 o
  -3  16   1      299.89      348.40     41.89 o
  -2  16   1      717.30      726.35     46.57 o
  -1  16   1      809.71      906.20     59.74 o
   0  16   1      925.37     1020.52     54.39 o
   1  16   1     1099.87     1060.96     51.10 o
   2  16   1      866.69      922.65     62.19 o
   3  16   1      745.30      796.97     61.46 o
   4  16   1      438.42      451.54     50.84 o
   5  16   1      540.58      595.91     49.60 o
  -4  17   1       59.94       74.74     42.15 o
  -3  17   1       64.67       26.35     39.82 o
  -2  17   1      158.85      152.75     40.88 o
  -1  17   1      397.58      349.12     43.35 o
   0  17   1      253.00      355.80     47.02 o
   1  17   1      307.87      326.10     42.98 o
   2  17   1      118.28      114.53     41.99 o
   3  17   1      252.62      230.78     45.76 o
   4  17   1      202.14      162.07     47.16 o
  -2  18   1      174.28      146.89     47.23 o
  -1  18   1        5.70      -38.90     38.90 o
   0  18   1       57.47       93.03     44.14 o
   1  18   1        8.86      -37.24     39.61 o
   2  18   1       43.08      117.09     55.78 o
 -12   0   2      181.75      406.50    140.02 o
 -11   0   2        9.18      -19.94     49.48 o
 -10   0   2     1146.89     1209.74     59.55 o
  -9   0   2       20.41       23.98     33.38 o
  -8   0   2     1527.28     1490.33     56.23 o
  -7   0   2      553.54      594.46     35.09 o
  -6   0   2      230.11      318.64     26.47 o
  -5   0   2     1086.63      994.50     29.64 o
  -4   0   2      250.72      389.26     17.55 o
  -3   0   2    15552.18    16129.69    240.81 o
  -2   0   2     2669.28     2781.43     42.36 o
  -1   0   2     7406.71     7959.37    113.28 o
   0   0   2     2639.15     2284.87    321.41 o
   1   0   2    11956.66    13703.21    325.61 o
   2   0   2    10880.53    11318.59    169.87 o
   3   0   2     9302.11     9108.22    139.21 o
   4   0   2      418.98      421.19     19.56 o
   5   0   2     6801.94     6680.65    121.84 o
   6   0   2      148.96      138.20     30.71 o
   7   0   2     2222.81     2242.16     68.20 o
   8   0   2      109.50      119.11     32.88 o
   9   0   2     2239.80     2164.84     84.23 o
  10   0   2        4.62      -52.61     52.61 o
  11   0   2        1.21      -45.23     60.58 o
 -12   1   2       31.15       69.15     98.45 o
 -11   1   2       89.70      108.05     36.13 o
 -10   1   2        5.46       16.47     27.11 o
  -9   1   2      121.10       99.72     24.37 o
  -8   1   2        7.67      -19.72     19.72 o
  -7   1   2        6.88        6.11     16.65 o
  -6   1   2     1069.18     1141.31     29.61 o
  -5   1   2      136.39      197.22     13.07 o
  -4   1   2     1028.79     1109.66     21.45 o
  -3   1   2      127.63      154.36      7.67 o
  -2   1   2    17512.80    17724.00    172.46 o
  -1   1   2     3347.32     3554.59     40.59 o
   0   1   2     8659.79     9454.41    142.82 o
   1   1   2     3829.31     4504.36     58.26 o
   2   1   2     7366.55     7800.77     83.59 o
   3   1   2     1516.16     1582.22     21.87 o
   4   1   2     8534.35     8990.84    115.82 o
   5   1   2     1139.48     1290.10     29.01 o
   6   1   2     1152.23     1212.82     31.49 o
   7   1   2      267.19      266.84     21.27 o
   8   1   2      510.94      530.55     28.67 o
   9   1   2      658.41      615.73     34.90 o
  10   1   2       11.86       11.59     39.20 o
  11   1   2        3.47      -42.86     42.86 o
 -12   2   2        7.28      -23.12     66.40 o
 -11   2   2       32.70       84.32     38.32 o
 -10   2   2        7.68      -26.22     26.22 o
  -9   2   2      558.46      558.12     31.01 o
  -8   2   2       77.07       65.45     21.39 o
  -7   2   2      589.12      532.94     24.88 o
  -6   2   2     1598.91     1572.55     38.14 o
  -5   2   2     1124.98     1049.71     25.00 o
  -4   2   2     3621.72     3670.07     47.61 o
  -3   2   2     1778.71     1640.98     22.04 o
  -2   2   2    44360.89    44316.03    438.08 o
  -1   2   2     9358.12     9266.50     95.74 o
   0   2   2     2870.75     2931.81     37.71 o
   1   2   2     5837.84     6831.01    165.96 o
   2   2   2        4.28        3.11      5.70 o
   3   2   2     1459.39     1585.23     37.54 o
   4   2   2     1786.67     1870.61     31.27 o
   5   2   2      394.96      441.37     17.97 o
   6   2   2     1430.43     1407.65     34.91 o
   7   2   2      754.09      832.45     29.71 o
   8   2   2     1645.33     1736.59     44.95 o
   9   2   2        7.58       -6.01     26.74 o
  10   2   2      812.31      881.70     54.17 o
  11   2   2       57.85      -47.22     49.86 o
 -12   3   2       47.17       23.11     68.20 o
 -11   3   2      161.39      169.41     43.76 o
 -10   3   2      553.54      495.86     32.07 o
  -9   3   2      399.34      462.27     31.87 o
  -8   3   2     1375.85     1389.41     38.89 o
  -7   3   2      642.58      705.60     27.54 o
  -6   3   2     2871.45     2634.41     49.57 o
  -5   3   2     1877.90     1764.40     34.08 o
  -4   3   2     5377.57     5065.06     68.21 o
  -3   3   2    11412.16    11174.42    116.62 o
  -2   3   2    17386.15    17111.20    170.83 o
  -1   3   2     5727.87     5504.03     61.22 o
   0   3   2     8797.34     9341.64    166.59 o
   1   3   2      467.33      471.48     11.85 o
   2   3   2     2909.00     3141.09     64.81 o
   3   3   2     1812.09     1858.38     25.05 o
   4   3   2     1809.77     1723.70     29.84 o
   5   3   2     3185.09     3254.97     53.74 o
   6   3   2     1763.48     1771.86     39.72 o
   7   3   2      817.75      850.69     30.10 o
   8   3   2      406.04      344.95     26.59 o
   9   3   2     1829.65     1852.38     52.19 o
  10   3   2      283.94      187.75     43.46 o
  11   3   2      138.12      202.88     48.87 o
 -11   4   2       44.53      118.20     49.66 o
 -10   4   2        1.14       20.77     29.95 o
  -9   4   2      759.75      763.86     34.64 o
  -8   4   2      104.76      109.76     22.83 o
  -7   4   2      126.50      126.42     20.49 o
  -6   4   2      486.06      533.76     22.92 o
  -5   4   2       30.25       24.82     13.18 o
  -4   4   2      853.32      846.59     23.77 o
  -3   4   2     1620.34     1668.28     24.01 o
  -2   4   2     3850.28     3812.27     43.56 o
  -1   4   2      167.34      213.76      8.23 o
   0   4   2     1779.46     1789.46     25.51 o
   1   4   2      144.18      210.38      7.63 o
   2   4   2      147.98      121.17      7.43 o
   3   4   2      674.01      749.97     19.04 o
   4   4   2     1566.43     1605.98     31.53 o
   5   4   2      173.25      138.13     16.04 o
   6   4   2     1277.22     1315.46     34.19 o
   7   4   2      332.69      346.75     24.73 o
   8   4   2       49.49       69.31     23.74 o
   9   4   2      116.22       91.95     31.47 o
  10   4   2      170.49      161.91     39.98 o
  11   4   2        0.88      -44.37     44.37 o
 -11   5   2      149.84       98.03     45.19 o
 -10   5   2       18.44      -26.54     29.80 o
  -9   5   2      359.78      336.27     44.22 o
  -8   5   2        6.79      -22.51     22.51 o
  -7   5   2       49.68       35.91     19.55 o
  -6   5   2      740.28      774.36     35.56 o
  -5   5   2       36.83       77.90     15.09 o
  -4   5   2     4459.59     4186.50     61.60 o
  -3   5   2       60.14       79.33      9.48 o
  -2   5   2     2084.19     1858.33     25.51 o
  -1   5   2     1101.04     1031.09     16.72 o
   0   5   2     5375.50     5069.06     65.58 o
   1   5   2      758.96      797.94     14.71 o
   2   5   2     1951.17     1864.99     25.92 o
   3   5   2      329.34      334.57     13.28 o
   4   5   2     1470.40     1408.16     31.40 o
   5   5   2       57.25       47.47     15.58 o
   6   5   2      365.48      432.72     23.21 o
   7   5   2      498.45      477.81     26.58 o
   8   5   2      159.97      138.13     27.68 o
   9   5   2      101.16       33.48     31.51 o
  10   5   2       13.83       25.95     52.62 o
  11   5   2      116.74      188.07     49.44 o
 -11   6   2       61.75       42.61     51.09 o
 -10   6   2      281.65      230.41     39.96 o
  -9   6   2       47.92       34.69     28.46 o
  -8   6   2      517.36      563.91     30.40 o
  -7   6   2      686.35      752.00     29.62 o
  -6   6   2      626.52      612.95     25.46 o
  -5   6   2     3325.32     3258.70     57.63 o
  -4   6   2      775.21      716.69     19.51 o
  -3   6   2     6749.32     6265.39     86.80 o
  -2   6   2      185.68      162.98      9.86 o
  -1   6   2     5935.84     5436.37     66.75 o
   0   6   2        0.16       -7.37      7.37 o
   1   6   2     3960.75     3714.18     51.52 o
   2   6   2     1612.36     1657.55     26.34 o
   3   6   2     3293.75     2915.87     45.75 o
   4   6   2      257.77      284.13     16.62 o
   5   6   2     1288.94     1371.40     34.20 o
   6   6   2      297.67      267.83     21.82 o
   7   6   2      642.47      693.21     30.07 o
   8   6   2      564.07      616.29     34.00 o
   9   6   2       67.33       57.15     34.47 o
  10   6   2      182.46      245.01     46.92 o
 -11   7   2       17.18      -47.63     48.99 o
 -10   7   2       77.46      -45.37     45.37 o
  -9   7   2       51.98       78.22     29.48 o
  -8   7   2       20.40       11.02     23.80 o
  -7   7   2        3.49        7.09     24.57 o
  -6   7   2      125.10      109.89     19.82 o
  -5   7   2     1104.27     1022.81     29.63 o
  -4   7   2       26.65       -5.04     13.28 o
  -3   7   2      370.32      345.74     15.36 o
  -2   7   2      179.61      176.94     12.29 o
  -1   7   2       10.28       -3.52      9.44 o
   0   7   2      146.84      155.91     10.34 o
   1   7   2      156.00      177.21     12.48 o
   2   7   2       69.96      100.68     11.80 o
   3   7   2      267.45      317.35     15.83 o
   4   7   2       95.98      128.63     16.73 o
   5   7   2        4.54      -17.07     17.07 o
   6   7   2        1.61       20.91     19.78 o
   7   7   2       38.15       18.54     23.63 o
   8   7   2        1.01      -28.04     28.04 o
   9   7   2       62.11       50.85     35.14 o
  10   7   2       25.98       -2.06     42.65 o
 -11   8   2       26.61      -94.91     99.14 o
 -10   8   2      149.55       98.38     43.74 o
  -9   8   2        2.28      -33.55     33.55 o
  -8   8   2       36.91       10.54     26.69 o
  -7   8   2      311.55      306.66     26.11 o
  -6   8   2        4.57      -17.36     19.19 o
  -5   8   2     3739.52     3630.83     59.36 o
  -4   8   2      455.54      413.65     20.21 o
  -3   8   2     4746.90     4320.80     64.59 o
  -2   8   2      239.96      278.93     14.62 o
  -1   8   2     3837.98     3505.28     55.20 o
   0   8   2        5.07        4.92     11.23 o
   1   8   2     3116.89     2840.76     46.96 o
   2   8   2       64.58       79.17     12.91 o
   3   8   2     2729.77     2615.34     42.75 o
   4   8   2      130.79       93.20     18.51 o
   5   8   2     1617.89     1650.24     40.35 o
   6   8   2        3.93      -13.85     20.27 o
   7   8   2      102.86       52.65     25.76 o
   8   8   2       82.98       54.12     30.97 o
   9   8   2       64.25       28.72     36.39 o
  10   8   2        5.94       -6.88     48.93 o
 -10   9   2        4.39      -43.37     43.37 o
  -9   9   2       35.30       29.38     36.44 o
  -8   9   2       24.91       24.27     28.36 o
  -7   9   2      133.46       84.34     24.51 o
  -6   9   2      526.84      556.19     28.21 o
  -5   9   2       11.11       -2.65     17.01 o
  -4   9   2     5498.18     5081.54     79.98 o
  -3   9   2      205.28      194.19     17.28 o
  -2   9   2     4134.77     3812.47     61.35 o
  -1   9   2        2.56      -12.65     12.65 o
   0   9   2     7036.49     6376.46     93.73 o
   1   9   2        2.18      -12.62     12.62 o
   2   9   2     5786.23     5400.28     82.23 o
   3   9   2        3.20      -12.67     14.27 o
   4   9   2     4185.53     4063.03     70.81 o
   5   9   2       43.90      -12.53     19.34 o
   6   9   2      794.96      894.33     36.43 o
   7   9   2       51.20       32.53     28.66 o
   8   9   2      152.16      132.14     33.39 o
   9   9   2       11.07      -29.94     41.09 o
  10   9   2       25.99       -1.86     57.67 o
 -10  10   2        7.44      -51.08     52.14 o
  -9  10   2       70.07       50.88     42.26 o
  -8  10   2        0.30      -11.14     33.22 o
  -7  10   2      181.36      162.14     28.73 o
  -6  10   2       17.43       12.48     22.36 o
  -5  10   2        6.13      -18.35     18.35 o
  -4  10   2      404.24      352.40     22.02 o
  -3  10   2       18.62       -5.70     16.52 o
  -2  10   2      320.01      314.52     18.86 o
  -1  10   2       25.12      -14.70     14.70 o
   0  10   2      644.13      618.15     23.01 o
   1  10   2      714.18      628.35     23.63 o
   2  10   2       80.28       79.46     16.41 o
   3  10   2      545.13      536.33     22.30 o
   4  10   2       68.02       80.83     18.88 o
   5  10   2       79.24       95.31     23.60 o
   6  10   2      359.36      308.21     31.58 o
   7  10   2       33.02        7.72     29.67 o
   8  10   2       28.87      -32.42     32.42 o
   9  10   2        7.49       -5.94     48.54 o
  -9  11   2      258.46      248.47     47.45 o
  -8  11   2      231.75      219.61     43.20 o
  -7  11   2      426.17      478.26     39.52 o
  -6  11   2      815.27      835.73     36.62 o
  -5  11   2      401.61      425.64     26.13 o
  -4  11   2     2232.66     2209.52     46.70 o
  -3  11   2     1233.86     1237.99     32.99 o
  -2  11   2     2857.78     2807.52     51.68 o
  -1  11   2      539.37      546.47     24.14 o
   0  11   2      195.63      179.77     19.08 o
   1  11   2       14.96       26.93     17.57 o
   2  11   2      958.79     1006.55     29.47 o
   3  11   2      114.93       69.49     18.34 o
   4  11   2      309.74      314.69     24.74 o
   5  11   2     1733.76     1674.42     47.19 o
   6  11   2      302.42      322.60     35.62 o
   7  11   2     1084.48     1110.10     47.18 o
   8  11   2      172.56      174.54     47.75 o
   9  11   2      441.54      553.15     67.63 o
  -9  12   2      306.53      247.42     49.16 o
  -8  12   2       76.06       37.37     49.37 o
  -7  12   2      627.50      630.87     44.08 o
  -6  12   2      594.51      635.33     41.02 o
  -5  12   2     1401.13     1411.30     40.02 o
  -4  12   2     1487.94     1421.52     40.42 o
  -3  12   2     2374.63     2379.33     51.19 o
  -2  12   2     1629.19     1618.69     38.89 o
  -1  12   2     3425.47     3395.76     62.84 o
   0  12   2     1245.66     1292.84     35.34 o
   1  12   2     1682.74     1612.33     40.06 o
   2  12   2       55.28        0.54     19.75 o
   3  12   2      984.78      998.40     34.04 o
   4  12   2      388.91      368.05     29.09 o
   5  12   2      566.69      524.59     35.42 o
   6  12   2      781.18      738.29     40.78 o
   7  12   2      176.07      219.27     44.54 o
   8  12   2      477.82      422.18     54.70 o
  -8  13   2       62.79      110.46     44.75 o
  -7  13   2        0.34       13.57     40.66 o
  -6  13   2       21.22       59.60     34.79 o
  -5  13   2       70.28       42.34     29.62 o
  -4  13   2        0.23      -25.32     25.32 o
  -3  13   2      345.74      384.63     27.53 o
  -2  13   2        5.04      -21.44     21.44 o
  -1  13   2      559.82      582.57     30.20 o
   0  13   2        2.72      -12.42     21.64 o
   1  13   2        5.67      -22.35     22.35 o
   2  13   2       25.63       -4.90     22.01 o
   3  13   2        8.87      -12.48     24.73 o
   4  13   2      422.11      401.12     31.58 o
   5  13   2      134.14       49.23     30.53 o
   6  13   2       24.67       -0.36     34.52 o
   7  13   2      118.01       57.04     46.12 o
   8  13   2        0.46      -62.99     62.99 o
  -7  14   2       39.33       -2.42     42.86 o
  -6  14   2       11.91      -20.07     39.20 o
  -5  14   2      316.07      351.72     38.40 o
  -4  14   2        1.78       -9.30     29.29 o
  -3  14   2     1179.64     1245.71     43.47 o
  -2  14   2      238.58      210.10     28.53 o
  -1  14   2      972.98     1133.67     42.56 o
   0  14   2       16.51       -6.39     25.89 o
   1  14   2     1031.09     1136.06     40.64 o
   2  14   2       16.79       13.04     26.07 o
   3  14   2     1623.31     1655.69     49.49 o
   4  14   2       58.18        7.33     31.38 o
   5  14   2     1001.93      990.11     50.23 o
   6  14   2        7.44      -39.63     39.63 o
   7  14   2       75.48      -46.95     46.95 o
  -7  15   2      121.86       36.10     45.28 o
  -6  15   2       37.62        4.33     41.90 o
  -5  15   2       25.93        4.07     37.03 o
  -4  15   2      270.34      266.81     39.41 o
  -3  15   2        8.47      -33.06     33.06 o
  -2  15   2      875.39      971.99     43.59 o
  -1  15   2      179.72      162.24     34.40 o
   0  15   2      735.61      738.60     42.20 o
   1  15   2        7.62      -29.12     29.12 o
   2  15   2     1091.02     1143.71     46.55 o
   3  15   2       78.07       40.54     32.42 o
   4  15   2      714.52      703.89     46.75 o
   5  15   2        2.04      -40.14     40.14 o
   6  15   2      155.26       65.97     48.23 o
  -6  16   2       14.13      -31.75     55.74 o
  -5  16   2       55.71      114.35     41.35 o
  -4  16   2      107.89       87.06     46.58 o
  -3  16   2       10.48       -1.57     37.05 o
  -2  16   2      402.01      384.77     41.43 o
  -1  16   2       28.61       38.85     35.53 o
   0  16   2       17.78      -20.07     45.02 o
   1  16   2        0.48       -9.48     35.19 o
   2  16   2        0.01      -33.62     35.39 o
   3  16   2       40.39      -34.80     37.23 o
   4  16   2       51.91       39.64     39.27 o
   5  16   2        4.26       41.25     54.85 o
  -4  17   2      351.82      388.51     55.69 o
  -3  17   2      205.90      239.59     43.19 o
  -2  17   2      261.82      362.10     43.84 o
  -1  17   2      157.33      100.48     39.66 o
   0  17   2      308.08      286.84     48.02 o
   1  17   2       11.47      -33.60     37.35 o
   2  17   2      519.10      546.89     46.87 o
   3  17   2       64.53       73.64     40.92 o
   4  17   2      367.61      389.27     55.43 o
  -2  18   2       26.01      -17.67     44.60 o
  -1  18   2       87.64       66.49     53.86 o
   0  18   2        2.72        7.88     43.65 o
   1  18   2      168.13       81.98     44.50 o
 -12   1   3      220.54      157.01     58.94 o
 -11   1   3      117.32      100.36     38.15 o
 -10   1   3      496.11      427.46     32.46 o
  -9   1   3       59.09       59.61     26.41 o
  -8   1   3     1556.29     1524.97     39.96 o
  -7   1   3       10.57        5.60     16.26 o
  -6   1   3     3262.78     3083.46     54.53 o
  -5   1   3        3.09        1.27     10.60 o
  -4   1   3     4955.96     4801.10     59.79 o
  -3   1   3     7579.75     7530.47     79.30 o
  -2   1   3     1031.52     1185.30     20.26 o
  -1   1   3     8085.45     8143.77     90.92 o
   0   1   3      233.67      318.59      7.97 o
   1   1   3    12007.16    12438.14    130.61 o
   2   1   3     7869.99     8466.73     90.53 o
   3   1   3     6365.26     6509.78     71.74 o
   4   1   3     2470.16     2621.54     38.42 o
   5   1   3     2267.63     2267.47     39.38 o
   6   1   3        1.94      -15.72     15.72 o
   7   1   3      421.03      448.01     23.66 o
   8   1   3       55.82       59.46     22.77 o
   9   1   3      459.44      517.16     35.99 o
  10   1   3       22.37       49.82     40.06 o
  11   1   3       57.73       50.78     45.52 o
 -12   2   3      214.68       85.57     56.94 o
 -11   2   3      218.26      133.61     39.52 o
 -10   2   3      285.65      267.04     32.89 o
  -9   2   3      574.65      585.06     31.09 o
  -8   2   3      195.35      160.87     22.67 o
  -7   2   3     1390.05     1414.94     36.04 o
  -6   2   3      175.70      156.01     16.61 o
  -5   2   3     2088.75     2044.43     35.36 o
  -4   2   3     1889.46     1861.61     26.13 o
  -3   2   3     1697.20     1608.31     20.56 o
  -2   2   3     5448.59     5507.71     59.78 o
  -1   2   3     3320.50     3170.52     32.94 o
   0   2   3    20068.65    20094.09    216.47 o
   1   2   3    11339.62    11791.62    124.46 o
   2   2   3     9598.51    10281.93    141.62 o
   3   2   3     9480.25    10307.17    111.04 o
   4   2   3     5195.14     5236.34     70.96 o
   5   2   3      885.54     1004.73     25.49 o
   6   2   3      376.20      363.36     21.20 o
   7   2   3        3.88      -10.77     19.08 o
   8   2   3      316.75      341.45     26.87 o
   9   2   3      157.94      202.90     34.08 o
  10   2   3       18.30       38.24     40.45 o
  11   2   3        2.80      -30.94     44.06 o
 -12   3   3       11.82       29.62     58.14 o
 -11   3   3      186.95      144.26     39.48 o
 -10   3   3        0.14        2.90     28.70 o
  -9   3   3      178.18      166.62     26.03 o
  -8   3   3       64.88       67.34     21.40 o
  -7   3   3       41.92        2.27     17.92 o
  -6   3   3      953.98      961.80     27.43 o
  -5   3   3      327.30      375.41     15.68 o
  -4   3   3      716.63      778.42     18.53 o
  -3   3   3      372.94      437.46     10.27 o
  -2   3   3    11250.30    10967.02    113.49 o
  -1   3   3       38.40       70.79      5.94 o
   0   3   3       44.64       56.37      5.59 o
   1   3   3      375.94      421.06      9.32 o
   2   3   3      248.77      281.40      8.18 o
   3   3   3       74.74      115.97      9.21 o
   4   3   3      656.80      762.69     18.79 o
   5   3   3       35.14       69.81     14.22 o
   6   3   3      397.09      339.55     21.27 o
   7   3   3      409.54      375.16     24.49 o
   8   3   3       10.95        6.00     23.97 o
   9   3   3        7.35       31.71     29.92 o
  10   3   3       11.00       41.95     41.09 o
  11   3   3      120.18       76.86     46.14 o
 -12   4   3      137.16     -105.55    131.43 o
 -11   4   3      128.00      125.78     43.58 o
 -10   4   3      171.38      188.76     32.50 o
  -9   4   3      666.78      742.65     33.67 o
  -8   4   3      224.25      217.07     23.79 o
  -7   4   3     1659.68     1666.34     40.27 o
  -6   4   3     2551.77     2519.16     48.67 o
  -5   4   3     8405.82     8022.24    115.15 o
  -4   4   3       22.74       43.46     10.28 o
  -3   4   3     4167.44     3779.48     45.41 o
  -2   4   3     3352.79     3458.61     39.84 o
  -1   4   3    13067.53    13174.29    143.11 o
   0   4   3     2087.05     2116.30     38.45 o
   1   4   3     9779.55    10799.58    234.11 o
   2   4   3     3687.08     4191.81     99.98 o
   3   4   3     2616.59     3089.41     41.53 o
   4   4   3     1884.50     1888.74     33.74 o
   5   4   3      141.72      151.17     15.81 o
   6   4   3     2712.29     2677.29     52.37 o
   7   4   3        4.86       -9.23     19.91 o
   8   4   3      726.37      714.68     34.54 o
   9   4   3        0.90      -19.10     32.77 o
  10   4   3      980.88     1063.88     54.19 o
  11   4   3        0.29      -18.26     45.69 o
 -11   5   3       20.45      -39.09     39.09 o
 -10   5   3       74.71       36.42     32.45 o
  -9   5   3       42.16       52.87     27.23 o
  -8   5   3     1871.25     1823.44     45.85 o
  -7   5   3       14.12      -17.09     18.91 o
  -6   5   3     3428.57     3302.83     59.38 o
  -5   5   3       23.19       25.44     13.49 o
  -4   5   3     2779.62     2574.76     40.01 o
  -3   5   3       47.44       34.84      8.62 o
  -2   5   3    14896.74    15038.96    164.05 o
  -1   5   3     1148.95     1183.99     18.09 o
   0   5   3     7280.77     7736.27     85.83 o
   1   5   3     1206.08     1214.85     21.14 o
   2   5   3     1850.38     2011.16     39.30 o
   3   5   3     3435.58     4014.54     54.04 o
   4   5   3      309.86      388.26     17.16 o
   5   5   3       25.00       22.95     15.44 o
   6   5   3     1040.55     1105.64     39.77 o
   7   5   3     1679.74     1647.83     45.16 o
   8   5   3      167.42      152.05     29.62 o
   9   5   3      466.50      446.64     40.46 o
  10   5   3      108.56       79.81     44.01 o
 -11   6   3       71.79       73.72     45.90 o
 -10   6   3      231.85      163.43     35.79 o
  -9   6   3       47.43       34.34     27.89 o
  -8   6   3      125.72       90.32     24.93 o
  -7   6   3      269.95      268.52     23.27 o
  -6   6   3     2048.19     1971.60     43.32 o
  -5   6   3      105.18      113.11     16.40 o
  -4   6   3     1393.75     1412.15     28.85 o
  -3   6   3      704.30      838.62     19.36 o
  -2   6   3       24.14       25.12      8.66 o
  -1   6   3      534.64      704.65     14.75 o
   0   6   3     3977.49     3923.85     49.71 o
   1   6   3      783.19      900.66     18.37 o
   2   6   3      214.25      139.85     10.63 o
   3   6   3       13.34      -11.57     11.57 o
   4   6   3     1358.39     1480.48     41.07 o
   5   6   3      328.31      325.66     20.57 o
   6   6   3      122.42      143.90     20.54 o
   7   6   3       45.25       28.06     23.15 o
   8   6   3       34.44       66.13     40.97 o
   9   6   3      133.18       86.64     35.96 o
  10   6   3       92.12       27.01     44.65 o
 -11   7   3      114.49      137.73     55.82 o
 -10   7   3      538.46      473.03     44.07 o
  -9   7   3      118.72      112.62     32.14 o
  -8   7   3      365.16      305.53     29.22 o
  -7   7   3       15.69       24.69     21.29 o
  -6   7   3     1186.45     1196.56     33.58 o
  -5   7   3     1393.16     1340.84     32.29 o
  -4   7   3     1239.62     1220.85     27.50 o
  -3   7   3      770.16      790.26     20.99 o
  -2   7   3     1113.85     1005.75     21.61 o
  -1   7   3     9106.96     8707.04    112.34 o
   0   7   3     1676.53     1479.36     26.37 o
   1   7   3     7472.68     7182.77     98.16 o
   2   7   3     3783.68     3765.46     51.96 o
   3   7   3     2943.39     2829.40     47.94 o
   4   7   3     1618.56     1641.90     35.49 o
   5   7   3     6096.77     5943.46     96.02 o
   6   7   3     2363.96     2212.96     51.50 o
   7   7   3      985.14      992.95     37.21 o
   8   7   3      182.87      125.53     31.39 o
   9   7   3      295.43      296.96     47.56 o
  10   7   3      103.76       30.29     44.65 o
 -11   8   3       69.03       16.27     73.12 o
 -10   8   3      381.83      343.07     43.14 o
  -9   8   3      306.08      255.55     35.26 o
  -8   8   3      120.31      144.67     28.34 o
  -7   8   3      454.64      426.96     27.07 o
  -6   8   3        6.26       -9.46     19.08 o
  -5   8   3       47.86       25.61     16.27 o
  -4   8   3     2954.93     2748.41     61.51 o
  -3   8   3     1030.45     1078.77     25.37 o
  -2   8   3      284.48      280.15     14.53 o
  -1   8   3      546.21      533.74     17.84 o
   0   8   3     6749.19     6318.29     91.79 o
   1   8   3     1018.84      954.41     23.73 o
   2   8   3     1345.85     1250.11     26.12 o
   3   8   3      499.19      554.98     19.98 o
   4   8   3     2803.89     2737.42     52.40 o
   5   8   3     1150.30     1074.09     32.80 o
   6   8   3     1062.35     1012.19     35.88 o
   7   8   3       62.05       56.97     27.91 o
   8   8   3      122.28      191.01     35.56 o
   9   8   3      129.72      111.44     42.90 o
  10   8   3        9.86      -39.24     49.95 o
 -10   9   3        5.21      -41.28     55.86 o
  -9   9   3       50.02        6.63     35.34 o
  -8   9   3       35.32        4.38     30.06 o
  -7   9   3       76.83       22.21     25.21 o
  -6   9   3      457.43      465.87     26.50 o
  -5   9   3      458.96      451.23     22.27 o
  -4   9   3     1453.92     1405.84     33.48 o
  -3   9   3      521.34      458.37     27.16 o
  -2   9   3     1209.89     1173.13     26.97 o
  -1   9   3        2.33       -9.05     12.63 o
   0   9   3     1030.12     1038.41     25.59 o
   1   9   3      189.20      204.01     15.69 o
   2   9   3       71.70       47.07     14.18 o
   3   9   3      159.61      183.11     17.99 o
   4   9   3        2.49      -17.95     17.95 o
   5   9   3      110.84      144.80     23.10 o
   6   9   3      207.61      225.63     28.84 o
   7   9   3      111.66      165.56     31.65 o
   8   9   3       66.27      102.97     35.18 o
   9   9   3       95.51       83.84     44.10 o
 -10  10   3       14.37      -24.05     49.87 o
  -9  10   3      340.60      382.75     42.61 o
  -8  10   3       18.98       -6.52     31.24 o
  -7  10   3     1589.68     1659.17     84.35 o
  -6  10   3      143.30      130.24     25.33 o
  -5  10   3     2573.28     2544.75     48.47 o
  -4  10   3      216.41      180.53     19.77 o
  -3  10   3     3434.05     3352.21     57.74 o
  -2  10   3      341.13      337.62     19.17 o
  -1  10   3     4307.44     4123.15     66.06 o
   0  10   3      291.96      272.10     17.61 o
   1  10   3      378.79      422.19     21.15 o
   2  10   3     2926.96     2771.06     50.56 o
   3  10   3      194.41      204.88     18.60 o
   4  10   3      356.58      394.23     25.92 o
   5  10   3       43.53       15.87     22.84 o
   6  10   3      791.94      811.54     39.30 o
   7  10   3       98.59      103.55     31.99 o
   8  10   3      822.01      846.10     49.04 o
   9  10   3       81.39       67.69     49.85 o
  -9  11   3        8.88       -7.44     46.77 o
  -8  11   3       78.40       64.21     35.99 o
  -7  11   3       49.86       74.62     30.93 o
  -6  11   3     1121.89     1189.97     44.24 o
  -5  11   3      112.93      110.56     22.72 o
  -4  11   3      987.44     1046.89     35.37 o
  -3  11   3        2.19      -17.34     17.34 o
  -2  11   3     1752.59     1710.41     38.31 o
  -1  11   3      194.72      232.27     19.68 o
   0  11   3      412.84      413.86     22.11 o
   1  11   3       29.15       -5.53     17.53 o
   2  11   3        5.66      -11.18     18.00 o
   3  11   3      469.69      447.70     25.23 o
   4  11   3       64.88       21.17     21.39 o
   5  11   3      255.82      295.31     30.48 o
   6  11   3       92.28      130.11     30.57 o
   7  11   3      563.90      560.78     42.76 o
   8  11   3       34.21       54.50     48.50 o
   9  11   3        4.17       -9.38     66.31 o
  -9  12   3      146.79      147.15     52.01 o
  -8  12   3      102.74       47.61     47.01 o
  -7  12   3      140.35      133.88     35.75 o
  -6  12   3        2.51      -34.88     39.16 o
  -5  12   3      152.77       68.58     25.21 o
  -4  12   3        1.92      -10.33     22.25 o
  -3  12   3       85.18       94.45     21.92 o
  -2  12   3       73.05       47.39     20.58 o
  -1  12   3       60.29       42.78     20.93 o
   0  12   3     1388.04     1439.78     43.97 o
   1  12   3      658.58      693.08     29.87 o
   2  12   3      649.87      645.35     28.43 o
   3  12   3      326.98      323.10     27.20 o
   4  12   3      121.29       94.05     26.05 o
   5  12   3      213.47      187.53     34.44 o
   6  12   3       10.61       -3.80     30.41 o
   7  12   3      110.21       44.93     36.40 o
   8  12   3      212.12      288.12     77.99 o
  -8  13   3      637.84      706.41     54.92 o
  -7  13   3       82.19       87.99     41.32 o
  -6  13   3      635.08      722.20     50.16 o
  -5  13   3       73.23       23.28     26.59 o
  -4  13   3     1841.11     1878.92     51.23 o
  -3  13   3      211.44      178.64     26.86 o
  -2  13   3      706.63      758.65     33.46 o
  -1  13   3      689.26      730.25     32.17 o
   0  13   3      941.56      963.29     37.46 o
   1  13   3     2378.36     2420.65     57.92 o
   2  13   3      599.54      666.06     32.92 o
   3  13   3      605.79      585.48     33.01 o
   4  13   3      221.23      209.80     29.52 o
   5  13   3      352.83      310.63     39.87 o
   6  13   3       59.58        7.62     34.84 o
   7  13   3      187.76      201.74     44.77 o
  -8  14   3       36.44       -9.58    114.28 o
  -7  14   3      106.53       45.15     43.60 o
  -6  14   3       32.62      -35.50     35.50 o
  -5  14   3      454.62      415.38     51.20 o
  -4  14   3        2.64      -27.28     27.28 o
  -3  14   3      313.58      373.71     31.91 o
  -2  14   3       15.87      -25.41     25.41 o
  -1  14   3      172.80      139.67     28.58 o
   0  14   3        5.69      -25.47     25.47 o
   1  14   3       89.87       62.43     26.49 o
   2  14   3        3.00      -26.14     26.14 o
   3  14   3       24.83       34.60     27.41 o
   4  14   3       70.19       69.24     30.00 o
   5  14   3        1.13      -35.02     35.02 o
   6  14   3       53.94       28.26     40.29 o
   7  14   3        3.14      -33.36     62.44 o
  -7  15   3        0.04      -54.38     54.38 o
  -6  15   3       70.30       47.90     39.80 o
  -5  15   3       33.32       13.27     37.07 o
  -4  15   3       54.24       10.40     32.68 o
  -3  15   3      432.26      507.37     37.93 o
  -2  15   3       27.22       -6.08     29.90 o
  -1  15   3     1644.61     1782.56     54.86 o
   0  15   3      129.70      151.83     31.07 o
   1  15   3     1367.92     1502.98     47.89 o
   2  15   3      276.10      276.93     32.07 o
   3  15   3      549.58      614.76     42.28 o
   4  15   3      168.95      177.09     36.71 o
   5  15   3      120.89       94.97     47.66 o
   6  15   3      117.18       33.37     74.72 o
  -6  16   3       64.94      -61.84     63.64 o
  -5  16   3      235.24      179.40     42.49 o
  -4  16   3      232.92      231.55     41.91 o
  -3  16   3      606.61      699.80     47.60 o
  -2  16   3      991.25     1024.54     69.42 o
  -1  16   3      194.49      166.06     37.20 o
   0  16   3     1318.75     1468.53     56.55 o
   1  16   3      308.28      395.84     38.24 o
   2  16   3     1601.26     1668.12     56.75 o
   3  16   3      479.52      533.12     45.40 o
   4  16   3      605.56      660.43     53.27 o
   5  16   3      180.58      138.32     57.13 o
  -4  17   3       70.98       47.44     45.47 o
  -3  17   3      171.58      174.07     42.18 o
  -2  17   3       12.46       27.45     38.43 o
  -1  17   3      453.64      503.45     45.40 o
   0  17   3       37.54      -15.64     40.73 o
   1  17   3      367.22      431.79     44.35 o
   2  17   3      227.67      215.35     41.82 o
   3  17   3      210.85       95.87     49.05 o
  -2  18   3        3.54       24.95     54.51 o
  -1  18   3      378.55      463.66     56.40 o
   0  18   3       14.63       38.23     48.79 o
   1  18   3      114.28      148.62     55.53 o
 -12   0   4      247.80      163.48     67.33 o
 -11   0   4     1114.10     1188.81     83.44 o
 -10   0   4      105.47      158.76     45.83 o
  -9   0   4      121.54      207.05     35.76 o
  -8   0   4      327.43      268.16     32.83 o
  -7   0   4      175.81      225.95     27.20 o
  -6   0   4     1057.11      980.14     37.44 o
  -5   0   4     4150.45     4040.94     83.53 o
  -4   0   4      268.47      260.23     14.26 o
  -3   0   4       72.44       99.88      9.50 o
  -2   0   4    27811.79    27870.03    391.56 o
  -1   0   4    17470.43    18650.72    374.53 o
   0   0   4    20812.75    21168.06    943.27 o
   1   0   4     3286.29     3564.00     58.56 o
   2   0   4     7046.29     7197.88    109.84 o
   3   0   4     1145.43     1207.59     26.65 o
   4   0   4    10500.38    10830.46    188.86 o
   5   0   4        9.28      -16.38     16.41 o
   6   0   4     8603.15     8566.21    185.59 o
   7   0   4      516.12      597.13     38.56 o
   8   0   4     2026.09     2067.35     78.84 o
   9   0   4      436.51      465.37     79.61 o
  10   0   4       56.01      -29.46     56.13 o
  11   0   4        3.60      -60.06     60.06 o
 -12   1   4      178.88      124.95     46.47 o
 -11   1   4       44.10      -25.56     39.67 o
 -10   1   4      600.98      708.50     63.90 o
  -9   1   4       28.01      -14.02     22.63 o
  -8   1   4       10.44      -19.12     19.12 o
  -7   1   4      293.78      269.05     19.44 o
  -6   1   4       59.32       49.87     13.78 o
  -5   1   4       68.60       83.21     11.45 o
  -4   1   4     1158.65     1315.63     20.63 o
  -3   1   4     6532.26     6650.21     70.28 o
  -2   1   4     1463.23     1530.77     18.86 o
  -1   1   4     2447.81     2403.45     34.35 o
   0   1   4    20037.48    20992.09    295.28 o
   1   1   4     9890.70    10510.96    113.97 o
   2   1   4      517.80      558.79     10.81 o
   3   1   4     5017.80     5498.05     61.55 o
   4   1   4      963.55     1019.43     20.53 o
   5   1   4     1650.54     1718.69     33.32 o
   6   1   4      541.53      596.11     24.77 o
   7   1   4     5646.28     5660.72     89.67 o
   8   1   4       61.26       89.85     26.28 o
   9   1   4       42.54       15.81     35.31 o
  10   1   4       99.75       96.34     42.29 o
  11   1   4        0.81      -43.82     43.82 o
 -12   2   4       38.27       71.54     50.24 o
 -11   2   4      104.17       39.36     41.13 o
 -10   2   4       58.11       30.99     30.52 o
  -9   2   4      161.06      175.31     25.55 o
  -8   2   4     1131.68     1101.73     34.12 o
  -7   2   4      242.06      294.90     20.88 o
  -6   2   4     2376.01     2197.72     40.98 o
  -5   2   4      133.60      136.32     12.37 o
  -4   2   4     6618.07     6467.96     76.08 o
  -3   2   4     3170.45     3075.37     34.17 o
  -2   2   4       26.37       32.65      5.11 o
  -1   2   4       63.55       48.66      4.45 o
   0   2   4     6179.27     6249.97     85.32 o
   1   2   4      206.61      275.41      7.57 o
   2   2   4      166.17      183.24     11.32 o
   3   2   4       24.37       20.50      7.57 o
   4   2   4      226.57      356.00     13.59 o
   5   2   4      359.14      374.22     17.93 o
   6   2   4      103.43      101.16     18.12 o
   7   2   4      201.32      203.26     22.26 o
   8   2   4       96.04       48.99     24.77 o
   9   2   4      120.54      151.09     57.13 o
  10   2   4       72.89       -8.10     40.48 o
  11   2   4      189.00      127.55     54.61 o
 -12   3   4       60.07       83.78     50.37 o
 -11   3   4       10.05      -39.69     39.69 o
 -10   3   4        7.48       37.75     31.12 o
  -9   3   4      924.22      870.49     34.55 o
  -8   3   4      426.88      459.57     26.04 o
  -7   3   4     2141.54     2036.87     44.01 o
  -6   3   4      492.29      549.39     21.91 o
  -5   3   4     9433.81     9228.42    119.58 o
  -4   3   4     4326.12     4176.80     55.46 o
  -3   3   4     9411.80     9204.89     96.47 o
  -2   3   4      768.62      749.60     13.28 o
  -1   3   4    16818.95    16136.76    174.44 o
   0   3   4     2650.86     2592.97     34.09 o
   1   3   4     8550.84     8555.40     91.48 o
   2   3   4       56.08       95.26      6.68 o
   3   3   4      283.01      222.50     10.27 o
   4   3   4      973.59     1039.45     21.93 o
   5   3   4      927.22      976.99     25.87 o
   6   3   4      488.60      537.15     24.01 o
   7   3   4      431.85      410.59     31.56 o
   8   3   4      543.67      598.78     37.43 o
   9   3   4      305.61      354.97     38.75 o
  10   3   4      382.46      370.19     47.60 o
  11   3   4       82.11        7.19     50.98 o
 -12   4   4        5.21       49.76     54.83 o
 -11   4   4        2.40      -22.45     41.06 o
 -10   4   4       20.90       19.85     30.91 o
  -9   4   4        3.64      -27.22     27.22 o
  -8   4   4      302.55      296.79     25.61 o
  -7   4   4        2.82      -14.31     17.72 o
  -6   4   4      777.36      827.53     33.28 o
  -5   4   4     1057.71     1058.67     25.44 o
  -4   4   4    11619.97    11644.61    138.21 o
  -3   4   4      101.62      124.42      8.26 o
  -2   4   4     3865.81     3819.38     43.39 o
  -1   4   4     1287.97     1223.00     17.50 o
   0   4   4     3443.67     3593.28     42.95 o
   1   4   4      438.40      470.60     12.21 o
   2   4   4      826.29     1043.52     30.43 o
   3   4   4      344.33      423.95     14.36 o
   4   4   4      261.29      306.75     14.43 o
   5   4   4       87.90       94.32     15.35 o
   6   4   4       88.33       93.72     18.80 o
   7   4   4      172.47      226.15     24.67 o
   8   4   4        1.70       13.41     28.85 o
   9   4   4       76.78       42.45     37.87 o
  10   4   4       30.58        3.61     38.52 o
 -11   5   4       15.73       14.67     42.78 o
 -10   5   4      231.76      236.06     38.74 o
  -9   5   4       95.94       56.08     26.88 o
  -8   5   4      547.35      598.52     33.12 o
  -7   5   4     1649.39     1564.27     39.21 o
  -6   5   4     1251.30     1199.95     31.90 o
  -5   5   4       13.84       26.56     13.54 o
  -4   5   4      628.85      655.61     16.98 o
  -3   5   4      145.29      121.05      9.78 o
  -2   5   4       17.87       30.70      7.03 o
  -1   5   4     1930.84     1673.44     26.17 o
   0   5   4      539.86      566.98     11.85 o
   1   5   4     4135.03     4245.49    111.05 o
   2   5   4      723.35      864.82     24.53 o
   3   5   4     4655.10     5151.48    110.07 o
   4   5   4       85.88       66.62     13.51 o
   5   5   4     1697.17     1747.02     37.14 o
   6   5   4      349.78      344.57     23.00 o
   7   5   4      285.16      285.83     26.27 o
   8   5   4       55.97       22.90     30.25 o
   9   5   4      129.33      118.68     39.93 o
  10   5   4       85.64       54.04     54.96 o
 -11   6   4      161.41       68.15     64.39 o
 -10   6   4      210.00      171.15     42.73 o
  -9   6   4      233.16      300.05     32.99 o
  -8   6   4      717.52      673.29     33.00 o
  -7   6   4     1356.42     1396.73     37.81 o
  -6   6   4     2712.42     2661.07     54.89 o
  -5   6   4     1448.76     1491.11     31.46 o
  -4   6   4     1326.03     1232.28     26.74 o
  -3   6   4      927.60      960.33     21.72 o
  -2   6   4     6991.29     6339.34     80.17 o
  -1   6   4      511.26      648.52     14.60 o
   0   6   4     3235.42     2781.18     38.58 o
   1   6   4      308.04      321.71     13.34 o
   2   6   4     7022.98     7378.90    148.09 o
   3   6   4      189.46      190.86     14.67 o
   4   6   4     2084.61     2251.91     41.80 o
   5   6   4      924.08      938.46     28.94 o
   6   6   4      659.90      716.64     30.13 o
   7   6   4      513.23      496.36     32.54 o
   8   6   4      310.43      244.69     35.15 o
   9   6   4      181.98      207.55     42.59 o
  10   6   4       28.68      -24.01     43.84 o
 -11   7   4        4.27      -46.98     46.98 o
 -10   7   4        0.32        2.26     36.87 o
  -9   7   4       12.75       -8.75     29.61 o
  -8   7   4        0.72      -15.82     24.67 o
  -7   7   4       13.37       26.80     20.80 o
  -6   7   4      122.34      116.92     19.51 o
  -5   7   4       23.91       39.62     15.56 o
  -4   7   4      270.77      275.40     16.24 o
  -3   7   4      136.76      138.60     12.18 o
  -2   7   4       16.51        5.07      9.73 o
  -1   7   4      131.29      128.03     10.49 o
   0   7   4       32.08       -1.79      9.09 o
   1   7   4        4.33       -5.68      9.31 o
   2   7   4       63.08       74.62     11.41 o
   3   7   4       78.67       68.27     14.03 o
   4   7   4        2.08      -13.47     14.77 o
   5   7   4        9.18       35.76     18.28 o
   6   7   4       55.17       49.41     21.74 o
   7   7   4        0.66        5.14     26.00 o
   8   7   4       18.89       42.10     32.97 o
   9   7   4        1.38      -35.45     39.17 o
  10   7   4       98.90       60.86     45.87 o
 -11   8   4       71.44       20.63     55.72 o
 -10   8   4       14.76       -1.68     41.38 o
  -9   8   4      229.63      196.61     34.09 o
  -8   8   4      227.98      217.58     31.37 o
  -7   8   4      602.07      620.72     31.49 o
  -6   8   4      590.63      628.17     29.78 o
  -5   8   4      713.70      683.01     25.45 o
  -4   8   4      916.20      884.20     24.06 o
  -3   8   4       33.17       18.77     15.72 o
  -2   8   4     2279.08     2105.42     35.11 o
  -1   8   4      685.03      677.81     18.68 o
   0   8   4     4775.75     4505.00     65.35 o
   1   8   4      368.77      392.44     15.39 o
   2   8   4     4463.35     4465.65     63.40 o
   3   8   4      555.78      552.64     21.04 o
   4   8   4     4534.08     4611.49     77.56 o
   5   8   4      432.80      430.89     28.06 o
   6   8   4     1886.25     1910.18     52.73 o
   7   8   4      112.92       13.35     28.06 o
   8   8   4      257.49      272.89     37.98 o
   9   8   4       13.34      -40.38     40.38 o
 -10   9   4      258.75      235.52     47.72 o
  -9   9   4       73.49       64.67     35.35 o
  -8   9   4      740.98      793.80     41.05 o
  -7   9   4      259.67      249.70     27.92 o
  -6   9   4      982.34     1068.68     36.31 o
  -5   9   4      203.77      217.85     19.47 o
  -4   9   4      740.00      793.67     26.04 o
  -3   9   4     2632.95     2489.03     43.44 o
  -2   9   4       92.81       96.80     13.87 o
  -1   9   4     2780.29     2586.10     44.94 o
   0   9   4     2377.34     2230.21     40.50 o
   1   9   4     7036.98     6836.26     95.98 o
   2   9   4      333.05      334.87     17.01 o
   3   9   4     5051.99     4993.75     74.82 o
   4   9   4      262.04      293.97     28.06 o
   5   9   4     3495.30     3518.65     69.86 o
   6   9   4      542.06      559.50     37.67 o
   7   9   4      744.86      736.08     42.84 o
   8   9   4        6.20       -8.94     38.97 o
   9   9   4      274.94      287.85     48.59 o
 -10  10   4        3.62      -53.21     53.21 o
  -9  10   4        0.33      -39.63     39.63 o
  -8  10   4       19.53       -5.57     30.87 o
  -7  10   4       28.90       32.10     28.70 o
  -6  10   4      181.21      177.73     24.61 o
  -5  10   4      257.52      227.16     23.03 o
  -4  10   4     1499.29     1487.84     36.03 o
  -3  10   4       13.27      -15.88     15.88 o
  -2  10   4      141.96      109.02     15.89 o
  -1  10   4      328.34      309.12     18.20 o
   0  10   4      201.26      216.78     17.22 o
   1  10   4       52.30        1.59     14.80 o
   2  10   4      398.06      428.46     19.45 o
   3  10   4        6.15      -17.69     17.69 o
   4  10   4     1345.54     1340.13     39.31 o
   5  10   4      167.41      173.50     27.46 o
   6  10   4      213.17      187.74     30.28 o
   7  10   4       35.63       28.60     32.84 o
   8  10   4       18.36      -29.73     40.01 o
   9  10   4       36.21       61.44     56.78 o
  -9  11   4      345.84      296.73     47.28 o
  -8  11   4       35.91      -12.90     32.60 o
  -7  11   4     1474.53     1495.22     51.00 o
  -6  11   4      669.79      665.17     33.38 o
  -5  11   4     3666.82     3591.61     72.56 o
  -4  11   4      407.19      394.67     25.26 o
  -3  11   4     2088.06     2141.53     46.73 o
  -2  11   4      204.38      167.65     20.15 o
  -1  11   4     2871.69     2884.07     57.64 o
   0  11   4     2757.89     2689.53     54.73 o
   1  11   4      262.69      250.09     20.96 o
   2  11   4       83.12       94.41     19.47 o
   3  11   4      559.60      589.99     27.23 o
   4  11   4      283.71      288.95     28.15 o
   5  11   4      113.82      153.74     28.90 o
   6  11   4       92.98       86.83     30.26 o
   7  11   4        4.79        2.33     34.33 o
   8  11   4      187.31      129.48     44.73 o
  -9  12   4       61.45       16.36     58.39 o
  -8  12   4      426.02      368.78     46.46 o
  -7  12   4      100.91      120.33     33.20 o
  -6  12   4     1148.74     1210.26     42.93 o
  -5  12   4       89.37       83.53     26.97 o
  -4  12   4     3498.28     3400.65     69.98 o
  -3  12   4      396.17      437.82     26.36 o
  -2  12   4     1130.91     1257.78     35.90 o
  -1  12   4      106.37       83.19     21.76 o
   0  12   4     1757.76     1739.69     44.34 o
   1  12   4       35.33       41.79     20.45 o
   2  12   4     1309.74     1379.62     40.48 o
   3  12   4        2.04      -11.04     22.92 o
   4  12   4      112.42      119.03     27.97 o
   5  12   4      339.32      293.17     32.70 o
   6  12   4      100.40       39.94     34.17 o
   7  12   4      131.87      133.40     42.04 o
   8  12   4      107.15       25.49     54.63 o
  -8  13   4        0.29       51.40     48.09 o
  -7  13   4      209.27      213.02     39.14 o
  -6  13   4        8.62      -17.29     28.16 o
  -5  13   4      175.20      160.45     29.60 o
  -4  13   4      149.68      122.21     27.40 o
  -3  13   4        8.63      -24.30     24.30 o
  -2  13   4       35.18      -21.16     23.24 o
  -1  13   4      164.73      179.73     26.67 o
   0  13   4      404.84      377.92     37.71 o
   1  13   4       33.13       35.90     23.69 o
   2  13   4        9.96      -23.70     23.70 o
   3  13   4      100.40      108.00     26.77 o
   4  13   4       88.44       88.58     29.97 o
   5  13   4      119.29       84.09     31.86 o
   6  13   4      102.31       92.07     36.41 o
   7  13   4      154.14       78.62     48.35 o
  -8  14   4        3.20     -119.63    119.63 o
  -7  14   4      142.13      126.01     48.19 o
  -6  14   4       10.54      -29.94     33.01 o
  -5  14   4      121.59       75.69     30.86 o
  -4  14   4       94.69       60.11     28.91 o
  -3  14   4       23.98       24.20     27.26 o
  -2  14   4      372.94      421.52     31.22 o
  -1  14   4       16.75      -25.78     25.78 o
   0  14   4      737.84      867.35     38.72 o
   1  14   4        1.70      -24.82     24.82 o
   2  14   4     1527.69     1719.80     49.57 o
   3  14   4       99.00       62.19     28.57 o
   4  14   4     1337.82     1306.62     51.79 o
   5  14   4      296.37      368.01     40.98 o
   6  14   4     1045.20     1105.90     65.86 o
  -7  15   4       40.52      -53.86     53.86 o
  -6  15   4      201.08      186.66     45.97 o
  -5  15   4       27.75       20.05     34.30 o
  -4  15   4       30.26       40.40     32.70 o
  -3  15   4      170.89      149.70     31.53 o
  -2  15   4        8.63      -18.57     28.00 o
  -1  15   4      489.28      575.94     37.99 o
   0  15   4        0.22      -13.52     29.25 o
   1  15   4      756.82      767.99     38.30 o
   2  15   4       90.08      109.95     30.13 o
   3  15   4      963.48     1009.12     43.94 o
   4  15   4      220.76      167.07     50.10 o
   5  15   4      530.58      421.16     66.72 o
   6  15   4       31.76        6.36    108.29 o
  -6  16   4       85.02       95.22     54.62 o
  -5  16   4       61.78      -13.85     43.26 o
  -4  16   4       79.43       18.28     38.69 o
  -3  16   4      103.61       78.18     35.04 o
  -2  16   4      102.30       91.56     34.36 o
  -1  16   4       11.34       14.58     34.42 o
   0  16   4       20.71      -31.84     34.14 o
   1  16   4      111.66      101.79     34.39 o
   2  16   4       44.15       31.15     36.51 o
   3  16   4       13.28       -3.64     36.71 o
   4  16   4        2.37      -43.76    100.02 o
  -4  17   4      189.02      210.40     53.64 o
  -3  17   4      587.84      678.37     71.17 o
  -2  17   4       46.33      -21.18     41.79 o
  -1  17   4      723.42      805.80     53.76 o
   0  17   4       17.15       17.54     41.18 o
   1  17   4      660.13      785.61     55.27 o
   2  17   4        0.42      -77.55     77.55 o
   3  17   4      128.16      107.67     64.59 o
  -1  18   4       10.07      -38.21     73.39 o
   0  18   4      530.43      676.36     69.29 o
 -12   1   5        9.35       66.06     45.88 o
 -11   1   5      293.52      329.26     45.21 o
 -10   1   5       21.72      115.65     31.61 o
  -9   1   5      802.49      823.74     33.19 o
  -8   1   5      117.86      116.94     21.06 o
  -7   1   5     2319.98     2193.77     45.46 o
  -6   1   5       13.81        2.93     11.96 o
  -5   1   5     4050.19     3826.91     54.19 o
  -4   1   5      616.30      713.71     14.48 o
  -3   1   5     3489.83     3246.41     36.28 o
  -2   1   5     4537.45     4611.30     53.20 o
  -1   1   5     9411.57     9505.58    161.38 o
   0   1   5     2536.14     2427.33     45.71 o
   1   1   5     7171.79     7597.95     95.43 o
   2   1   5     4770.05     4937.48     57.84 o
   3   1   5      285.49      349.91     11.51 o
   4   1   5     5530.56     5510.82     69.48 o
   5   1   5      546.27      598.39     20.08 o
   6   1   5     2697.12     2800.79     53.63 o
   7   1   5       72.20       67.65     23.19 o
   8   1   5      482.00      514.33     39.87 o
   9   1   5        9.41      -34.91     34.91 o
  10   1   5      175.85      188.57     44.62 o
 -12   2   5      143.37      123.95     50.04 o
 -11   2   5       17.83       50.25     44.70 o
 -10   2   5      736.81      693.88     42.90 o
  -9   2   5       20.12       93.93     25.44 o
  -8   2   5     1533.50     1554.08     38.29 o
  -7   2   5      371.81      402.10     22.06 o
  -6   2   5     2326.30     2188.86     40.64 o
  -5   2   5       74.15       89.92     11.35 o
  -4   2   5      187.45      170.52     10.86 o
  -3   2   5       91.48      164.90      8.59 o
  -2   2   5     1425.67     1338.48     18.56 o
  -1   2   5      871.88      870.98     17.77 o
   0   2   5      597.81      576.14     13.74 o
   1   2   5     5416.00     5409.30     66.28 o
   2   2   5     1002.58     1116.34     17.79 o
   3   2   5     3292.41     3236.61     41.34 o
   4   2   5       92.77      106.40     11.04 o
   5   2   5     3799.84     3811.04     61.42 o
   6   2   5      221.41      231.00     20.13 o
   7   2   5     2034.48     2072.39     60.83 o
   8   2   5       29.08       40.68     30.17 o
   9   2   5      200.92      226.33     41.78 o
  10   2   5      102.99       68.22     42.26 o
 -12   3   5        1.00      -30.00     44.45 o
 -11   3   5        1.04      -39.14     39.14 o
 -10   3   5        4.98      -32.09     32.09 o
  -9   3   5       11.96        6.59     24.28 o
  -8   3   5       88.97       73.90     21.07 o
  -7   3   5        8.05       -0.25     17.26 o
  -6   3   5      580.31      582.12     20.89 o
  -5   3   5     1498.76     1464.82     28.22 o
  -4   3   5     4804.42     4898.95     61.39 o
  -3   3   5     5481.86     5509.15     61.01 o
  -2   3   5     6769.31     7266.81     76.02 o
  -1   3   5     1176.75     1072.07     16.10 o
   0   3   5       97.92      105.32      9.56 o
   1   3   5      549.75      574.58     11.20 o
   2   3   5      328.01      406.82     12.35 o
   3   3   5     1646.11     1749.48     26.97 o
   4   3   5       14.61       28.49     10.55 o
   5   3   5      865.80      999.20     27.45 o
   6   3   5       33.34       50.73     18.06 o
   7   3   5       63.64       25.42     21.52 o
   8   3   5       36.45       10.48     32.10 o
   9   3   5      160.80      153.47     36.44 o
  10   3   5        2.57      -40.80     40.80 o
 -12   4   5       20.83        8.47     54.41 o
 -11   4   5       42.53       23.25     42.29 o
 -10   4   5      132.43       89.55     34.54 o
  -9   4   5        3.10       -5.15     25.21 o
  -8   4   5     1414.89     1524.83     40.44 o
  -7   4   5       35.35       53.66     18.61 o
  -6   4   5     3433.84     3335.57     53.49 o
  -5   4   5     1577.86     1572.97     30.57 o
  -4   4   5     7868.36     7801.42     99.86 o
  -3   4   5    12331.40    12383.76    136.33 o
  -2   4   5    16295.51    15769.14    162.07 o
  -1   4   5     1816.28     1875.67     24.73 o
   0   4   5     8744.49     8574.04     97.47 o
   1   4   5      371.17      406.67     10.22 o
   2   4   5     2715.95     2967.43     44.73 o
   3   4   5     3222.01     3383.17     50.05 o
   4   4   5      566.65      637.32     17.77 o
   5   4   5     1337.70     1367.98     32.10 o
   6   4   5      562.16      624.97     27.71 o
   7   4   5      773.45      782.92     37.84 o
   8   4   5      104.76       77.39     33.98 o
   9   4   5      308.29      258.86     42.35 o
  10   4   5      144.29       73.46     44.30 o
 -11   5   5       28.53      -41.33     41.33 o
 -10   5   5       18.16      -33.96     33.96 o
  -9   5   5      478.52      487.04     35.03 o
  -8   5   5      466.38      471.17     28.98 o
  -7   5   5     2478.22     2430.33     54.69 o
  -6   5   5     2925.96     2830.95     52.77 o
  -5   5   5     7066.96     6919.99     96.95 o
  -4   5   5     4677.93     4549.79     60.58 o
  -3   5   5     4151.14     3673.62     49.38 o
  -2   5   5     2771.74     3095.06     41.87 o
  -1   5   5     8660.60     8556.75     92.26 o
   0   5   5      857.63      869.93     14.49 o
   1   5   5     5647.40     6121.41    125.55 o
   2   5   5       31.39       26.42      9.14 o
   3   5   5     1722.27     1937.67     37.16 o
   4   5   5      239.07      256.72     14.23 o
   5   5   5       17.55       16.50     15.66 o
   6   5   5      448.90      492.59     26.50 o
   7   5   5      196.60      124.88     38.40 o
   8   5   5       10.30      -20.44     33.51 o
   9   5   5      160.76      142.49     41.66 o
  10   5   5      174.94      145.21     45.50 o
 -11   6   5        7.06      -43.23     43.23 o
 -10   6   5      377.14      355.18     40.92 o
  -9   6   5      216.58      242.89     32.61 o
  -8   6   5       24.44        3.25     23.76 o
  -7   6   5       11.32       -0.68     19.23 o
  -6   6   5      780.24      822.81     43.26 o
  -5   6   5      318.06      334.97     16.65 o
  -4   6   5       21.81       17.03     11.08 o
  -3   6   5      489.60      511.11     14.66 o
  -2   6   5      172.05      172.09      9.94 o
  -1   6   5     1813.66     1689.50     28.53 o
   0   6   5      799.59      834.21     18.61 o
   1   6   5      383.33      426.71     15.88 o
   2   6   5      296.34      367.25     14.36 o
   3   6   5       84.84       54.01     12.33 o
   4   6   5       85.28       85.56     15.15 o
   5   6   5     1065.93     1179.53     44.57 o
   6   6   5     1138.93     1174.69     36.61 o
   7   6   5        2.27      -27.47     27.47 o
   8   6   5      261.17      236.98     38.96 o
   9   6   5       67.32       81.91     40.85 o
  10   6   5       39.80       -9.73     84.57 o
 -11   7   5      394.38      475.54    117.68 o
 -10   7   5      173.35      261.37     41.16 o
  -9   7   5      771.80      820.54     42.06 o
  -8   7   5      345.93      388.23     32.63 o
  -7   7   5       47.78       14.79     21.56 o
  -6   7   5      260.50      231.81     20.92 o
  -5   7   5      112.77      104.68     15.11 o
  -4   7   5       12.55        1.60     12.45 o
  -3   7   5     1823.08     1746.12     30.69 o
  -2   7   5     1241.96     1053.06     21.27 o
  -1   7   5     3174.90     2971.11     43.39 o
   0   7   5     2111.67     1825.92     30.08 o
   1   7   5     2650.43     2680.02     39.52 o
   2   7   5     4465.23     4727.70    102.55 o
   3   7   5      295.55      346.09     16.79 o
   4   7   5     6272.88     6575.84    133.69 o
   5   7   5      829.98      849.01     32.12 o
   6   7   5     1367.55     1472.69     44.83 o
   7   7   5       68.49       40.79     29.26 o
   8   7   5     1764.47     1921.68     95.01 o
   9   7   5       76.51       54.07     42.34 o
  10   7   5       68.71       16.70     50.46 o
 -11   8   5        7.20      -40.81     48.20 o
 -10   8   5      473.86      421.85     48.55 o
  -9   8   5      264.13      270.96     38.57 o
  -8   8   5      677.72      702.50     37.78 o
  -7   8   5       54.56      -16.15     22.80 o
  -6   8   5       24.17        8.81     20.38 o
  -5   8   5       25.93       23.90     16.45 o
  -4   8   5      432.39      468.67     19.10 o
  -3   8   5      241.59      225.26     14.28 o
  -2   8   5      108.27       87.74     11.98 o
  -1   8   5      539.77      471.24     16.30 o
   0   8   5     1778.85     1858.09     33.03 o
   1   8   5     2785.83     2616.59     39.31 o
   2   8   5      372.04      424.52     17.01 o
   3   8   5     2671.11     2733.17     48.52 o
   4   8   5      238.62      245.51     21.82 o
   5   8   5     2687.69     2947.74     65.09 o
   6   8   5      747.29      699.36     35.50 o
   7   8   5      547.41      543.65     38.59 o
   8   8   5      309.94      245.35     42.65 o
   9   8   5      182.45      166.78     63.32 o
 -10   9   5        0.69      -44.79     44.79 o
  -9   9   5       53.50       13.06     35.36 o
  -8   9   5       26.88       17.91     29.25 o
  -7   9   5      255.76      272.46     30.17 o
  -6   9   5        7.86       -1.51     20.84 o
  -5   9   5      390.26      385.10     25.78 o
  -4   9   5      850.04      899.74     25.59 o
  -3   9   5     1021.91     1016.09     26.43 o
  -2   9   5      400.62      424.14     16.98 o
  -1   9   5     1305.24     1280.40     27.96 o
   0   9   5       83.72       94.90     13.72 o
   1   9   5       31.46        5.25     12.55 o
   2   9   5       40.46       42.41     14.74 o
   3   9   5      250.66      274.02     20.42 o
   4   9   5      732.82      705.70     29.28 o
   5   9   5      197.46      175.37     26.51 o
   6   9   5       24.88       52.60     26.76 o
   7   9   5        2.52       41.40     32.16 o
   8   9   5       18.96       13.82     46.36 o
   9   9   5       61.50       69.39     52.52 o
 -10  10   5      193.35      197.39     59.97 o
  -9  10   5        0.43        2.91     37.33 o
  -8  10   5      570.14      573.91     39.01 o
  -7  10   5       48.83       79.59     29.02 o
  -6  10   5     1506.11     1556.15     43.05 o
  -5  10   5      499.66      498.06     29.21 o
  -4  10   5     1868.56     1845.70     42.64 o
  -3  10   5     1584.72     1644.54     37.30 o
  -2  10   5     5374.78     5121.61     75.84 o
  -1  10   5     1970.75     1872.35     38.06 o
   0  10   5     3572.25     3415.94     56.99 o
   1  10   5      670.37      674.37     29.50 o
   2  10   5     1024.54     1118.33     31.41 o
   3  10   5      200.75      184.22     21.83 o
   4  10   5       45.69       31.04     23.09 o
   5  10   5      215.08      210.35     28.53 o
   6  10   5        4.27      -27.98     29.34 o
   7  10   5      224.06      177.20     40.07 o
   8  10   5       26.58       29.77     42.21 o
  -9  11   5      123.48       60.65     46.82 o
  -8  11   5        0.82        7.05     35.79 o
  -7  11   5      281.85      260.68     33.11 o
  -6  11   5        6.42      -24.04     24.30 o
  -5  11   5      469.52      468.31     30.40 o
  -4  11   5      585.56      636.78     30.58 o
  -3  11   5     1067.27     1119.35     33.23 o
  -2  11   5      483.93      506.14     24.40 o
  -1  11   5     1027.94     1012.55     32.05 o
   0  11   5      277.52      291.22     22.00 o
   1  11   5      189.27      250.92     20.98 o
   2  11   5      239.34      257.84     23.68 o
   3  11   5      299.02      277.37     25.67 o
   4  11   5       74.44       40.78     25.20 o
   5  11   5       89.81       73.40     27.89 o
   6  11   5       38.73      -30.81     30.81 o
   7  11   5        0.81      -37.97     37.97 o
   8  11   5       96.68       53.69     54.13 o
  -9  12   5        4.23       18.10     90.45 o
  -8  12   5       72.92       35.96     40.47 o
  -7  12   5        1.67      -34.21     34.21 o
  -6  12   5      216.37      210.78     30.50 o
  -5  12   5       69.03       71.74     26.72 o
  -4  12   5      207.52      202.31     26.58 o
  -3  12   5       30.95       16.91     22.93 o
  -2  12   5      503.15      448.47     27.77 o
  -1  12   5      720.27      686.14     32.17 o
   0  12   5      858.70      889.47     34.68 o
   1  12   5      435.98      418.30     27.07 o
   2  12   5       20.72        1.85     22.43 o
   3  12   5      430.20      421.66     29.12 o
   4  12   5       74.58      108.95     28.23 o
   5  12   5      143.89      154.65     33.84 o
   6  12   5       34.08       51.71     40.21 o
   7  12   5      215.96      165.67     47.92 o
  -8  13   5       12.82       14.58     46.52 o
  -7  13   5      689.69      715.69     48.62 o
  -6  13   5       18.00       10.54     28.43 o
  -5  13   5     1175.15     1243.14     44.44 o
  -4  13   5      212.46      156.39     28.56 o
  -3  13   5     1599.83     1720.37     48.28 o
  -2  13   5      868.86      871.64     35.70 o
  -1  13   5     1698.56     1729.06     49.80 o
   0  13   5     1431.88     1484.33     45.92 o
   1  13   5     1154.99     1244.51     40.55 o
   2  13   5     1082.88     1122.49     39.62 o
   3  13   5      123.92       84.32     26.75 o
   4  13   5      435.25      471.39     40.95 o
   5  13   5       98.63       94.68     34.55 o
   6  13   5      775.22      822.89     57.20 o
   7  13   5       40.97       21.48     61.31 o
  -7  14   5        3.87      -18.92     41.45 o
  -6  14   5      370.29      311.29     40.83 o
  -5  14   5        4.58      -28.85     28.85 o
  -4  14   5      529.08      531.01     35.20 o
  -3  14   5       55.14       12.86     27.37 o
  -2  14   5      311.65      297.51     29.70 o
  -1  14   5      259.14      285.91     30.86 o
   0  14   5      589.19      535.50     34.34 o
   1  14   5       11.68       -7.18     25.64 o
   2  14   5      145.56      126.92     28.65 o
   3  14   5      148.87      166.71     32.36 o
   4  14   5      122.45       65.89     34.52 o
   5  14   5       34.94        5.58     41.92 o
   6  14   5       56.65      107.72     93.29 o
  -7  15   5      165.38      100.65     67.78 o
  -6  15   5       34.53       36.50     39.15 o
  -5  15   5       13.50       -3.27     36.45 o
  -4  15   5       35.50       31.41     31.72 o
  -3  15   5      158.88       98.56     31.00 o
  -2  15   5       75.36       44.45     35.29 o
  -1  15   5      264.06      292.26     36.06 o
   0  15   5      418.59      358.72     35.71 o
   1  15   5        4.03        0.13     27.75 o
   2  15   5      574.22      635.27     40.05 o
   3  15   5        1.61      -33.78     33.78 o
   4  15   5      410.71      452.38     50.38 o
   5  15   5       69.71       86.56     62.01 o
  -5  16   5        4.79       38.71     54.83 o
  -4  16   5      210.65      185.32     41.03 o
  -3  16   5       78.73       26.61     37.13 o
  -2  16   5      348.86      386.60     40.54 o
  -1  16   5      655.41      655.10     44.19 o
   0  16   5      188.29      106.46     34.09 o
   1  16   5      906.72      962.69     65.43 o
   2  16   5      169.20      122.36     41.03 o
   3  16   5      481.65      623.03     74.53 o
   4  16   5       96.44       96.84     66.35 o
  -4  17   5       16.21      -11.67     55.45 o
  -3  17   5        8.19       15.17     54.15 o
  -2  17   5        7.33       19.79     42.68 o
  -1  17   5       29.73      -38.12     38.12 o
   0  17   5      142.95      149.11     43.29 o
   1  17   5       23.15       18.02     50.56 o
   2  17   5      285.76      263.99     67.25 o
 -12   0   6       47.92       31.44     63.51 o
 -11   0   6      350.77      361.53     65.43 o
 -10   0   6     1238.11     1243.46     78.21 o
  -9   0   6       49.10       51.66     37.12 o
  -8   0   6     1504.47     1512.96     55.42 o
  -7   0   6     1416.80     1462.08     50.24 o
  -6   0   6     1049.77      958.39     33.41 o
  -5   0   6     1158.42     1105.57     31.04 o
  -4   0   6       21.70        6.32     10.51 o
  -3   0   6     6582.99     6853.91    111.06 o
  -2   0   6      588.12      639.84     17.93 o
  -1   0   6     8137.80     8049.09    361.25 o
   0   0   6    20861.83    21724.44    564.27 o
   1   0   6    30155.23    32695.24    592.36 o
   2   0   6     8174.25     8826.45    151.72 o
   3   0   6     5365.27     5244.83     83.78 o
   4   0   6     3003.82     3254.14     57.76 o
   5   0   6     9312.50     9932.00    190.93 o
   6   0   6      110.25       85.59     25.57 o
   7   0   6     1441.67     1489.85     62.94 o
   8   0   6      130.73      138.82     49.59 o
   9   0   6      656.07      665.97     68.34 o
  10   0   6       24.54       78.41     59.46 o
 -12   1   6      291.54      215.10     47.53 o
 -11   1   6      298.69      348.19     45.37 o
 -10   1   6      127.91      108.51     36.39 o
  -9   1   6      594.57      635.64     34.40 o
  -8   1   6      338.08      300.97     25.10 o
  -7   1   6     1637.66     1545.09     36.88 o
  -6   1   6        5.29       -6.71     12.04 o
  -5   1   6      319.03      326.03     12.68 o
  -4   1   6      137.42      180.56      9.34 o
  -3   1   6      194.58      189.89      7.03 o
  -2   1   6      135.48      186.60      5.48 o
  -1   1   6      414.01      462.30     14.46 o
   0   1   6       42.33       30.16      8.50 o
   1   1   6     9979.90    10847.25    130.16 o
   2   1   6     2257.67     2544.43     31.13 o
   3   1   6      176.46      169.88      9.15 o
   4   1   6     1610.57     1621.40     27.96 o
   5   1   6      889.12      903.42     24.06 o
   6   1   6     1001.86     1046.20     31.15 o
   7   1   6      299.83      287.74     39.62 o
   8   1   6      215.97      160.71     34.99 o
   9   1   6       46.07       53.87     37.63 o
  10   1   6      168.66       98.41     42.77 o
 -12   2   6       62.21       50.79     45.05 o
 -11   2   6        1.43      -38.29     38.29 o
 -10   2   6        8.26       13.77     35.35 o
  -9   2   6      402.71      394.76     31.43 o
  -8   2   6       66.40       74.88     19.39 o
  -7   2   6      595.82      554.98     24.03 o
  -6   2   6       53.00       63.81     13.53 o
  -5   2   6     3000.23     2830.38     42.53 o
  -4   2   6     1193.83     1165.14     19.21 o
  -3   2   6     1200.59     1096.65     15.69 o
  -2   2   6       63.61       54.04      5.10 o
  -1   2   6     3108.18     3022.64     45.52 o
   0   2   6     3870.30     3859.78     60.19 o
   1   2   6       76.52       52.44      7.70 o
   2   2   6      592.66      649.91     13.13 o
   3   2   6     1364.55     1404.28     22.55 o
   4   2   6     1253.24     1290.11     25.15 o
   5   2   6      100.12       95.07     14.55 o
   6   2   6       31.90       36.19     18.78 o
   7   2   6      128.81      101.76     27.01 o
   8   2   6      429.64      433.53     39.95 o
   9   2   6       27.48       25.88     37.35 o
  10   2   6      373.04      360.03     48.03 o
 -12   3   6        4.85      -26.70     44.47 o
 -11   3   6      110.58      100.75     42.48 o
 -10   3   6      118.56       59.90     36.90 o
  -9   3   6      194.09      272.24     28.30 o
  -8   3   6      445.69      512.97     29.17 o
  -7   3   6      536.35      540.34     25.92 o
  -6   3   6     3874.78     3787.12     60.91 o
  -5   3   6     1151.15     1155.50     23.35 o
  -4   3   6     5260.42     5143.75     62.03 o
  -3   3   6     2034.61     1883.63     24.15 o
  -2   3   6    16616.53    16479.91    184.03 o
  -1   3   6       39.57       21.20      5.50 o
   0   3   6     9349.67     9064.31    109.20 o
   1   3   6       35.24       46.49      6.64 o
   2   3   6     4662.18     4423.11     51.49 o
   3   3   6      249.35      306.23     11.64 o
   4   3   6     5572.36     5685.81     74.60 o
   5   3   6      394.25      391.09     19.51 o
   6   3   6      547.62      549.41     26.32 o
   7   3   6      971.82     1016.46     46.19 o
   8   3   6      137.20      133.51     45.06 o
   9   3   6      319.93      240.59     41.60 o
  10   3   6        4.89       18.06     42.48 o
 -12   4   6       31.57       14.07     56.90 o
 -11   4   6       40.17       13.60     42.16 o
 -10   4   6       17.36      -35.17     35.17 o
  -9   4   6        0.92      -18.53     29.54 o
  -8   4   6       90.71       69.23     22.58 o
  -7   4   6       68.36       78.95     18.77 o
  -6   4   6      215.27      229.50     16.41 o
  -5   4   6     1235.05     1231.72     24.83 o
  -4   4   6     1397.20     1380.94     23.61 o
  -3   4   6     3247.61     3388.02     48.32 o
  -2   4   6     1030.90     1178.54     19.95 o
  -1   4   6     3893.86     3813.62     47.07 o
   0   4   6       79.50       94.14      7.48 o
   1   4   6     1480.27     1448.05     23.05 o
   2   4   6       63.65       63.10      7.70 o
   3   4   6     1631.41     1615.09     27.25 o
   4   4   6      758.74      778.13     19.66 o
   5   4   6     1131.08     1224.30     30.46 o
   6   4   6        3.05      -19.05     19.05 o
   7   4   6       12.47        7.98     26.37 o
   8   4   6        0.98       -4.56     33.68 o
   9   4   6       12.83       52.12     38.90 o
  10   4   6      172.88      178.71     50.78 o
 -11   5   6       79.72       94.62     43.62 o
 -10   5   6       67.19       64.27     38.21 o
  -9   5   6      450.66      452.55     37.14 o
  -8   5   6      517.26      582.20     37.95 o
  -7   5   6      447.82      453.95     25.76 o
  -6   5   6      373.19      390.81     19.64 o
  -5   5   6     1112.43     1127.25     24.75 o
  -4   5   6     2312.16     2165.84     33.63 o
  -3   5   6      209.05      204.94     13.67 o
  -2   5   6      373.84      307.17     12.03 o
  -1   5   6      441.13      488.00     12.15 o
   0   5   6     2862.84     2908.56     39.42 o
   1   5   6      554.96      594.03     14.46 o
   2   5   6     3257.85     3400.15     80.54 o
   3   5   6      509.67      498.30     15.44 o
   4   5   6      359.91      369.71     15.86 o
   5   5   6      762.21      779.52     26.71 o
   6   5   6      900.73      989.48     38.88 o
   7   5   6       78.26       41.55     28.18 o
   8   5   6      182.99      181.51     38.28 o
   9   5   6      143.10       83.15     41.09 o
  10   5   6       51.05       66.12     55.14 o
 -11   6   6       25.51      -42.48     42.48 o
 -10   6   6      279.51      258.22     43.08 o
  -9   6   6      310.83      289.49     36.16 o
  -8   6   6      567.46      589.88     35.08 o
  -7   6   6       88.59       95.38     22.03 o
  -6   6   6     2717.27     2665.53     48.76 o
  -5   6   6     2354.11     2244.07     38.43 o
  -4   6   6      978.54      943.49     21.64 o
  -3   6   6     5362.39     4998.84     67.92 o
  -2   6   6      724.04      735.88     16.77 o
  -1   6   6     4905.70     4670.38     57.96 o
   0   6   6      217.09      228.45      9.66 o
   1   6   6     5731.28     5935.12     96.50 o
   2   6   6       40.33       28.88      8.62 o
   3   6   6     3697.22     4034.20     78.47 o
   4   6   6      837.67      929.54     25.76 o
   5   6   6     1310.33     1447.79     38.66 o
   6   6   6      294.35      294.45     29.46 o
   7   6   6      535.62      510.64     39.63 o
   8   6   6      466.16      425.34     42.67 o
   9   6   6       29.00       10.13     39.93 o
 -11   7   6       12.05      -43.32     43.32 o
 -10   7   6        0.18      -23.50     39.80 o
  -9   7   6        0.51      -31.81     31.81 o
  -8   7   6        0.64      -21.75     26.07 o
  -7   7   6      169.00      111.90     23.03 o
  -6   7   6       80.62       83.91     19.51 o
  -5   7   6      794.10      870.39     24.34 o
  -4   7   6      437.96      458.59     16.92 o
  -3   7   6       22.83       16.18     10.74 o
  -2   7   6      896.80      971.28     20.99 o
  -1   7   6        2.75       -2.52      7.63 o
   0   7   6      243.02      254.63     12.09 o
   1   7   6        0.26       -9.19      9.19 o
   2   7   6       25.71       25.67     10.02 o
   3   7   6       63.29       68.32     13.74 o
   4   7   6       57.40       89.08     17.74 o
   5   7   6        0.79      -13.72     20.77 o
   6   7   6       10.84       45.98     26.52 o
   7   7   6      182.34      144.12     35.76 o
   8   7   6        0.29      -36.87     36.87 o
   9   7   6       46.24       44.61     42.69 o
 -11   8   6       48.82      -25.08     56.22 o
 -10   8   6      394.69      516.22     49.14 o
  -9   8   6      132.74       94.59     35.50 o
  -8   8   6      397.37      370.08     32.83 o
  -7   8   6     1074.67     1101.66     40.36 o
  -6   8   6      865.47      848.19     29.82 o
  -5   8   6     1563.34     1544.30     35.92 o
  -4   8   6      201.32      242.52     15.68 o
  -3   8   6     1794.88     1717.09     31.65 o
  -2   8   6      155.17      200.99     13.25 o
  -1   8   6     1526.05     1399.68     29.32 o
   0   8   6       26.05       17.81      8.56 o
   1   8   6     2409.23     2320.41     39.62 o
   2   8   6     1304.26     1381.36     44.92 o
   3   8   6     3059.16     3233.52     90.20 o
   4   8   6     1033.67     1107.52     62.02 o
   5   8   6      893.77      972.59     36.72 o
   6   8   6      202.88      266.63     31.65 o
   7   8   6      345.35      460.22     41.43 o
   8   8   6      144.83      157.72     41.66 o
   9   8   6      207.88      295.88     58.99 o
 -10   9   6      283.36      263.56     47.45 o
  -9   9   6      418.99      428.45     45.24 o
  -8   9   6      427.76      453.60     38.22 o
  -7   9   6      616.39      686.88     47.04 o
  -6   9   6      647.01      653.51     30.34 o
  -5   9   6      808.82      869.56     29.66 o
  -4   9   6     1841.64     1889.62     39.63 o
  -3   9   6       48.33       53.35     14.44 o
  -2   9   6     1455.75     1361.25     28.06 o
  -1   9   6       47.58       32.86     12.70 o
   0   9   6     1428.69     1324.25     28.34 o
   1   9   6      176.71      176.90     15.40 o
   2   9   6     2998.62     2955.36     51.60 o
   3   9   6      718.77      765.54     28.54 o
   4   9   6     1188.99     1329.47     56.77 o
   5   9   6      599.20      611.88     36.78 o
   6   9   6     1099.50     1137.18     46.64 o
   7   9   6       99.55       88.07     37.59 o
   8   9   6      375.53      358.24     57.21 o
   9   9   6       72.68      -17.26     54.48 o
 -10  10   6      154.09       60.75     56.32 o
  -9  10   6        3.39      -39.91     39.91 o
  -8  10   6        3.13      -29.81     33.10 o
  -7  10   6       55.08       48.38     28.28 o
  -6  10   6      133.23      104.73     24.19 o
  -5  10   6       58.73       58.52     22.53 o
  -4  10   6      118.82       93.15     19.52 o
  -3  10   6       83.04      105.99     18.79 o
  -2  10   6      131.10      125.10     16.76 o
  -1  10   6       13.75      -14.44     17.26 o
   0  10   6      560.49      529.28     22.34 o
   1  10   6      105.22       87.00     17.97 o
   2  10   6      144.46      127.92     20.56 o
   3  10   6        9.06       -2.07     21.33 o
   4  10   6      536.90      551.74     31.49 o
   5  10   6        1.56        4.21     31.65 o
   6  10   6        1.78      -32.71     32.71 o
   7  10   6      290.87      334.07     42.67 o
   8  10   6        1.78      -43.79     43.79 o
  -9  11   6        2.92      -15.19     45.53 o
  -8  11   6       51.19        8.76     35.81 o
  -7  11   6        3.93       -0.42     31.82 o
  -6  11   6     1731.37     1742.15     46.96 o
  -5  11   6       34.70       42.00     24.18 o
  -4  11   6     3715.98     3700.32     72.49 o
  -3  11   6      725.82      677.29     29.45 o
  -2  11   6     2943.56     3068.40     61.35 o
  -1  11   6       19.91      -15.40     20.24 o
   0  11   6     3070.82     3104.82     65.15 o
   1  11   6      281.00      323.55     23.66 o
   2  11   6     1935.67     1941.77     47.48 o
   3  11   6       31.57      -23.51     23.51 o
   4  11   6     2239.91     2250.88     62.85 o
   5  11   6       32.53       38.55     29.79 o
   6  11   6      155.10      121.90     38.06 o
   7  11   6       79.73       41.72     43.49 o
   8  11   6        2.12      -48.09     52.26 o
  -9  12   6      195.63      232.77     58.90 o
  -8  12   6       18.25       38.25     40.39 o
  -7  12   6      547.17      515.41     64.40 o
  -6  12   6        6.29       -9.93     27.97 o
  -5  12   6     1987.57     2043.75     53.66 o
  -4  12   6      311.96      291.25     27.76 o
  -3  12   6     2811.96     2812.79     60.86 o
  -2  12   6      360.51      330.95     26.23 o
  -1  12   6     2264.00     2327.45     55.97 o
   0  12   6     1294.56     1299.69     43.39 o
   1  12   6      535.89      549.33     28.88 o
   2  12   6      134.49      132.06     24.52 o
   3  12   6     1244.39     1275.91     44.08 o
   4  12   6      189.07      204.54     32.58 o
   5  12   6      231.49      186.13     40.38 o
   6  12   6       45.31       10.43     43.46 o
   7  12   6       18.27       46.29     82.81 o
  -8  13   6       11.50       21.88     49.18 o
  -7  13   6      209.02      264.50     43.29 o
  -6  13   6      231.48      282.46     33.59 o
  -5  13   6       42.74        8.10     27.96 o
  -4  13   6      627.55      571.07     33.90 o
  -3  13   6       44.09       17.67     25.78 o
  -2  13   6      445.98      466.89     37.28 o
  -1  13   6      120.82      110.87     25.97 o
   0  13   6      354.43      301.90     29.46 o
   1  13   6      709.02      656.44     33.02 o
   2  13   6       26.23       13.20     25.10 o
   3  13   6      129.37       75.49     30.35 o
   4  13   6       35.45       30.41     32.24 o
   5  13   6      114.86       79.82     41.23 o
   6  13   6       22.77      -36.78     42.74 o
  -7  14   6      181.97      133.41     47.55 o
  -6  14   6      395.37      359.38     38.99 o
  -5  14   6       15.65      -15.62     31.74 o
  -4  14   6       68.00       13.46     30.39 o
  -3  14   6      198.57      154.72     30.14 o
  -2  14   6       62.15       65.22     27.11 o
  -1  14   6       88.51       59.18     27.92 o
   0  14   6      416.98      394.73     32.77 o
   1  14   6      773.92      803.96     38.95 o
   2  14   6      563.12      590.80     36.84 o
   3  14   6      823.14      937.43     49.62 o
   4  14   6      480.22      545.87     49.95 o
   5  14   6      716.26      689.32     55.57 o
   6  14   6      133.01       92.38     53.60 o
  -6  15   6      128.43      154.66     51.93 o
  -5  15   6       57.86      -20.31     36.16 o
  -4  15   6       75.46       96.59     34.47 o
  -3  15   6      160.21      101.95     33.06 o
  -2  15   6      185.42      184.26     33.03 o
  -1  15   6        2.72        4.43     31.39 o
   0  15   6      431.93      404.80     38.20 o
   1  15   6      369.53      368.27     37.95 o
   2  15   6      594.81      608.60     68.60 o
   3  15   6      174.35      173.63     44.79 o
   4  15   6      359.10      350.90     55.03 o
   5  15   6      366.82      496.56     71.40 o
  -5  16   6      144.73      140.70     50.47 o
  -4  16   6        1.28      -40.39     40.39 o
  -3  16   6       12.27       16.19     37.01 o
  -2  16   6      113.50       34.66     34.66 o
  -1  16   6       64.50       64.34     33.97 o
   0  16   6       25.82        0.91     37.39 o
   1  16   6       13.32      -37.41     37.41 o
   2  16   6      102.91       78.21     40.74 o
   3  16   6       60.59      104.49     60.32 o
   4  16   6       85.43       26.73     72.78 o
  -4  17   6      302.81      383.31     72.49 o
  -3  17   6        3.19      -46.44     46.44 o
  -2  17   6      437.79      542.07     72.42 o
  -1  17   6        2.76      -45.34     45.34 o
   0  17   6      591.09      749.01     65.58 o
   1  17   6       16.92      -51.39     51.39 o
   2  17   6      542.56      555.72     63.47 o
 -12   1   7      122.29      176.28     45.94 o
 -11   1   7       89.44      117.33     41.98 o
 -10   1   7      396.21      371.93     40.72 o
  -9   1   7      247.01      267.23     36.88 o
  -8   1   7     1422.46     1490.81     40.47 o
  -7   1   7        3.30        3.39     16.55 o
  -6   1   7     2568.49     2393.67     40.71 o
  -5   1   7       48.83       49.89      9.82 o
  -4   1   7     6171.81     6062.64     76.19 o
  -3   1   7     1687.21     1659.95     21.82 o
  -2   1   7     5249.95     5067.42     67.23 o
  -1   1   7     1741.38     1717.80     35.14 o
   0   1   7     3106.66     3106.81     65.90 o
   1   1   7     2772.84     2580.87     36.65 o
   2   1   7     3109.92     3261.19     41.29 o
   3   1   7     4082.50     4164.84     55.14 o
   4   1   7       84.55      107.21     10.77 o
   5   1   7     3049.47     3157.22     51.45 o
   6   1   7      173.57      191.18     22.57 o
   7   1   7     1120.21     1174.52     62.12 o
   8   1   7        9.86       17.35     32.78 o
   9   1   7      389.74      417.15     44.81 o
  10   1   7       30.74      -14.68     53.03 o
 -12   2   7        9.59       14.47     44.45 o
 -11   2   7      196.64      181.23     43.46 o
 -10   2   7      231.81      227.69     52.60 o
  -9   2   7     1075.56     1068.01     70.50 o
  -8   2   7      165.67      163.15     22.88 o
  -7   2   7     1720.23     1630.17     36.09 o
  -6   2   7       60.44      115.31     13.86 o
  -5   2   7     3329.80     3224.45     43.98 o
  -4   2   7       26.78       16.69      5.71 o
  -3   2   7     3074.17     2867.29     36.80 o
  -2   2   7      896.91      909.60     15.96 o
  -1   2   7     5964.58     6156.86     88.81 o
   0   2   7     1030.73      967.79     19.64 o
   1   2   7     1991.23     1931.81     25.80 o
   2   2   7     1136.97     1057.44     19.09 o
   3   2   7     1031.19     1147.47     21.04 o
   4   2   7     3458.98     3635.56     51.11 o
   5   2   7      815.75      787.87     24.52 o
   6   2   7     1031.27     1071.77     38.78 o
   7   2   7       27.96        1.43     26.90 o
   8   2   7      916.96     1033.79     50.49 o
   9   2   7        1.69      -11.73     37.74 o
  10   2   7      220.89      232.35     66.83 o
 -12   3   7        0.36      -42.94     42.94 o
 -11   3   7        7.77      -39.86     39.86 o
 -10   3   7       78.28       50.48     36.59 o
  -9   3   7      643.40      607.92     35.05 o
  -8   3   7      312.84      332.70     25.47 o
  -7   3   7       18.06        8.77     17.01 o
  -6   3   7        4.25       -7.95     12.81 o
  -5   3   7      739.32      790.33     22.78 o
  -4   3   7     1478.60     1361.43     24.66 o
  -3   3   7      120.99      155.58      8.76 o
  -2   3   7      176.65      170.29      7.24 o
  -1   3   7        6.43        2.11      5.56 o
   0   3   7      253.88      302.54     10.19 o
   1   3   7      451.23      539.32     12.05 o
   2   3   7      977.82     1045.11     19.74 o
   3   3   7        1.99       12.40      7.43 o
   4   3   7     1119.64     1154.05     24.03 o
   5   3   7       41.82       32.86     18.28 o
   6   3   7      361.97      357.18     28.12 o
   7   3   7       17.26        3.27     29.21 o
   8   3   7       28.01       15.88     31.33 o
   9   3   7        7.92       -6.94     40.48 o
  10   3   7      116.30       63.73     93.49 o
 -12   4   7       60.29       24.77     70.17 o
 -11   4   7      157.21      155.48     43.89 o
 -10   4   7        3.40      -35.91     35.91 o
  -9   4   7       73.72       83.26     30.75 o
  -8   4   7     1545.69     1516.09     42.32 o
  -7   4   7     1414.80     1479.36     39.16 o
  -6   4   7     1801.40     1763.47     34.41 o
  -5   4   7     4980.01     4707.15     63.27 o
  -4   4   7     2670.44     2704.26     39.06 o
  -3   4   7     8492.53     8261.86    102.28 o
  -2   4   7     2219.06     2093.05     28.72 o
  -1   4   7     7934.12     7851.28     99.63 o
   0   4   7     2822.76     2686.03     35.97 o
   1   4   7     6526.36     6585.25     82.17 o
   2   4   7     1201.21     1102.99     22.93 o
   3   4   7     1861.67     1808.03     30.84 o
   4   4   7      877.95      932.68     23.63 o
   5   4   7     2507.59     2514.60     51.83 o
   6   4   7      233.65      168.61     26.29 o
   7   4   7        2.44      -21.54     29.91 o
   8   4   7       81.39       46.74     35.29 o
   9   4   7       12.08       12.49     36.18 o
  10   4   7       90.57      106.38     72.32 o
 -11   5   7       27.77       43.98     42.98 o
 -10   5   7        4.16      -40.28     40.83 o
  -9   5   7      313.58      265.24     34.35 o
  -8   5   7      224.99      248.86     33.27 o
  -7   5   7      638.77      650.25     28.46 o
  -6   5   7      331.01      384.56     19.61 o
  -5   5   7     4373.76     4341.13     59.60 o
  -4   5   7     2475.61     2364.76     37.18 o
  -3   5   7      363.35      295.03     10.50 o
  -2   5   7     2737.38     2405.48     34.40 o
  -1   5   7      590.54      596.32     13.35 o
   0   5   7     4330.42     4292.18     57.81 o
   1   5   7     3524.81     3461.98     48.67 o
   2   5   7     4911.25     4997.50     70.18 o
   3   5   7       59.36       50.22     10.90 o
   4   5   7     1122.55     1140.41     28.10 o
   5   5   7      481.99      452.03     27.26 o
   6   5   7       45.98        1.39     24.48 o
   7   5   7      449.09      385.23     45.04 o
   8   5   7       18.66        4.71     35.46 o
   9   5   7      135.69       85.53     44.00 o
 -11   6   7       49.40       88.84     43.77 o
 -10   6   7        4.77      -38.42     38.42 o
  -9   6   7      117.46      173.02     34.10 o
  -8   6   7     1292.48     1368.25     49.93 o
  -7   6   7      118.72      151.15     22.57 o
  -6   6   7      570.25      630.02     41.79 o
  -5   6   7      997.91     1038.43     24.34 o
  -4   6   7      680.92      726.95     19.36 o
  -3   6   7       11.16       19.06      7.64 o
  -2   6   7      159.65      197.46     11.61 o
  -1   6   7     2382.91     2351.42     36.88 o
   0   6   7      137.94      135.10     10.74 o
   1   6   7     1556.28     1600.30     30.47 o
   2   6   7     4042.95     4290.84     94.05 o
   3   6   7       69.04       73.77     12.85 o
   4   6   7     1128.20     1233.06     48.44 o
   5   6   7      259.52      234.44     25.95 o
   6   6   7     2015.72     2104.15     77.35 o
   7   6   7       35.62        5.56     32.51 o
   8   6   7      255.88      293.79     41.62 o
   9   6   7       88.72      100.92     46.38 o
 -11   7   7       68.94       43.81     46.21 o
 -10   7   7     1081.93      992.27     56.93 o
  -9   7   7      135.78      100.09     44.93 o
  -8   7   7     1140.03     1230.58     68.95 o
  -7   7   7        3.02       13.61     23.18 o
  -6   7   7    10426.49    10099.83    153.31 o
  -5   7   7       37.26       56.12     15.90 o
  -4   7   7     2104.61     2071.84     37.22 o
  -3   7   7       70.93       54.36     10.58 o
  -2   7   7     2316.04     2386.71     38.80 o
  -1   7   7     1209.01     1085.36     24.38 o
   0   7   7       61.56       57.13     11.57 o
   1   7   7     3364.51     3285.83     52.18 o
   2   7   7       69.56       71.12     12.45 o
   3   7   7     6840.65     7437.37    184.16 o
   4   7   7       15.14       23.44     19.77 o
   5   7   7     1750.15     1751.29     51.62 o
   6   7   7      277.54      272.29     34.14 o
   7   7   7      769.98      801.23     48.14 o
   8   7   7       19.34       -5.01     41.21 o
   9   7   7      178.11      127.08     56.93 o
 -11   8   7      148.68      195.89     52.85 o
 -10   8   7       17.94       57.33     42.30 o
  -9   8   7      418.07      461.86     44.49 o
  -8   8   7      311.87      285.57     34.72 o
  -7   8   7     1371.30     1445.79     45.47 o
  -6   8   7       47.54       59.11     21.53 o
  -5   8   7     2190.08     2230.46     46.37 o
  -4   8   7      155.41      115.82     15.90 o
  -3   8   7      484.38      536.98     18.77 o
  -2   8   7       11.38        8.01     10.84 o
  -1   8   7      432.77      445.04     17.80 o
   0   8   7      530.10      532.51     19.15 o
   1   8   7        7.48        4.98     12.07 o
   2   8   7     5960.59     6225.26    122.17 o
   3   8   7        7.44        0.57     12.58 o
   4   8   7     1598.75     1714.60     46.18 o
   5   8   7       17.11       19.88     25.27 o
   6   8   7     1371.36     1299.49     52.59 o
   7   8   7       18.49        5.08     34.95 o
   8   8   7      277.56      169.17     65.85 o
   9   8   7       54.78       81.53     54.82 o
 -10   9   7       12.47       20.81     43.96 o
  -9   9   7      139.09      100.72     40.40 o
  -8   9   7       32.78       -8.44     32.15 o
  -7   9   7      302.33      321.40     40.25 o
  -6   9   7      108.18       74.97     22.31 o
  -5   9   7      178.21      154.34     22.25 o
  -4   9   7      670.28      640.20     24.90 o
  -3   9   7      220.97      252.34     19.21 o
  -2   9   7      192.31      157.97     14.69 o
  -1   9   7      167.31      184.56     15.47 o
   0   9   7      904.48      932.95     24.89 o
   1   9   7        3.40      -14.43     14.43 o
   2   9   7      370.67      444.38     34.51 o
   3   9   7      276.28      328.59     27.92 o
   4   9   7      203.69      239.99     34.03 o
   5   9   7        2.16      -19.74     25.85 o
   6   9   7        0.43        4.50     33.09 o
   7   9   7        6.93       49.26     40.59 o
   8   9   7       46.34       40.74     45.42 o
 -10  10   7       11.23      -46.88     46.88 o
  -9  10   7      250.76      162.32     43.49 o
  -8  10   7       40.29      -16.20     36.26 o
  -7  10   7      547.72      525.57     38.23 o
  -6  10   7      136.52      153.00     25.21 o
  -5  10   7     1090.95     1134.01     49.59 o
  -4  10   7      654.08      697.28     29.79 o
  -3  10   7     2748.57     2587.24     54.07 o
  -2  10   7      147.44      148.13     19.66 o
  -1  10   7     1274.85     1146.52     38.77 o
   0  10   7     2338.27     2337.60     62.47 o
   1  10   7     1821.75     1771.37     42.59 o
   2  10   7     1045.29     1018.70     35.05 o
   3  10   7      581.95      639.52     31.10 o
   4  10   7      546.30      670.22     35.90 o
   5  10   7      270.56      234.31     35.12 o
   6  10   7      623.40      746.96     51.82 o
   7  10   7       11.68      -41.22     41.22 o
   8  10   7      257.97      286.24     58.32 o
  -9  11   7        5.00      -41.70     41.70 o
  -8  11   7      183.56      198.86     41.62 o
  -7  11   7        6.34      -28.61     31.93 o
  -6  11   7      349.57      401.12     41.12 o
  -5  11   7       23.23        6.67     23.74 o
  -4  11   7      475.51      467.38     28.14 o
  -3  11   7        1.96      -12.64     20.74 o
  -2  11   7      314.31      302.41     23.91 o
  -1  11   7       15.76       -4.44     20.49 o
   0  11   7      727.80      710.48     30.73 o
   1  11   7      473.47      440.11     26.60 o
   2  11   7      341.18      329.83     25.72 o
   3  11   7      337.38      306.71     31.21 o
   4  11   7      261.72      257.52     32.27 o
   5  11   7      346.02      378.03     55.47 o
   6  11   7       57.14       26.58     39.99 o
   7  11   7       47.24       17.33     44.39 o
  -9  12   7       77.59       32.32     48.31 o
  -8  12   7        6.35       -0.40     40.10 o
  -7  12   7      161.21      105.18     36.25 o
  -6  12   7       33.08       32.62     28.70 o
  -5  12   7      286.92      341.54     32.53 o
  -4  12   7       10.83       -9.19     23.79 o
  -3  12   7      494.57      519.61     42.66 o
  -2  12   7      721.75      695.74     31.47 o
  -1  12   7      670.60      635.65     32.17 o
   0  12   7      380.89      429.96     37.53 o
   1  12   7        9.98      -21.61     21.61 o
   2  12   7      129.78      134.23     26.69 o
   3  12   7       61.37      108.42     29.74 o
   4  12   7       64.30       91.62     37.13 o
   5  12   7       12.61      -37.11     37.11 o
   6  12   7       30.15       45.44     42.28 o
   7  12   7       55.90       24.67     51.76 o
  -8  13   7      282.11      328.41     52.65 o
  -7  13   7       22.90       12.02     36.96 o
  -6  13   7      667.92      713.09     42.04 o
  -5  13   7        5.56      -12.09     29.48 o
  -4  13   7     1679.59     1699.69     51.97 o
  -3  13   7      264.80      272.87     30.37 o
  -2  13   7     1877.73     1903.37     49.98 o
  -1  13   7     1246.19     1298.66     43.48 o
   0  13   7     1130.26     1190.19     42.09 o
   1  13   7      654.75      703.76     35.65 o
   2  13   7      492.38      580.06     37.47 o
   3  13   7      548.81      550.06     45.92 o
   4  13   7      194.60      161.34     41.60 o
   5  13   7      224.91      191.02     44.17 o
   6  13   7       18.46      -22.57     48.59 o
  -7  14   7       39.14       -1.87     43.99 o
  -6  14   7        0.07      -34.15     34.15 o
  -5  14   7      118.93       66.48     35.22 o
  -4  14   7        8.24      -29.79     29.79 o
  -3  14   7      190.13      207.23     32.39 o
  -2  14   7      338.48      326.70     32.84 o
  -1  14   7      279.35      240.32     33.06 o
   0  14   7      129.86       99.22     30.86 o
   1  14   7       78.93       71.11     44.62 o
   2  14   7       14.34       31.70     34.50 o
   3  14   7      190.35      116.73     40.74 o
   4  14   7       28.95       68.78     42.69 o
   5  14   7       25.08      -18.40     50.16 o
  -6  15   7      436.45      453.75     46.49 o
  -5  15   7        2.74      -36.42     36.42 o
  -4  15   7      346.25      413.45     41.77 o
  -3  15   7       63.19       47.57     35.08 o
  -2  15   7      273.81      231.03     35.94 o
  -1  15   7       97.35       89.16     35.70 o
   0  15   7      164.47       90.12     36.25 o
   1  15   7      332.62      302.85     40.70 o
   2  15   7       21.90      -32.73     36.27 o
   3  15   7      300.32      263.48     46.72 o
   4  15   7        1.11       10.27     48.53 o
  -5  16   7      461.74      503.78     56.57 o
  -4  16   7       46.00      -15.57     42.00 o
  -3  16   7      606.79      503.87     44.56 o
  -2  16   7      113.34       72.90     37.43 o
  -1  16   7       78.99      -14.93     35.71 o
   0  16   7      544.67      639.56     77.13 o
   1  16   7      106.73       44.20     57.38 o
   2  16   7      636.60      664.74     55.46 o
   3  16   7      154.99      147.93     53.57 o
  -3  17   7       58.09       24.61     48.25 o
  -2  17   7        2.41       16.42     47.12 o
  -1  17   7       72.35       44.14     47.63 o
   0  17   7        0.84      -48.75     48.75 o
   1  17   7       17.69      -49.08     49.08 o
 -12   0   8       59.89      -14.14     71.54 o
 -11   0   8      190.37      173.46     59.78 o
 -10   0   8      461.90      327.80     57.32 o
  -9   0   8     1231.49     1228.87     89.80 o
  -8   0   8     2558.11     2349.06     81.97 o
  -7   0   8     4067.70     3891.63     86.03 o
  -6   0   8     1066.12     1127.52     33.20 o
  -5   0   8     5210.07     5126.78     88.51 o
  -4   0   8     3891.43     3843.15     70.72 o
  -3   0   8      294.93      281.92     12.06 o
  -2   0   8     2673.20     2756.61     58.74 o
   0   0   8      483.35      575.17     20.93 o
   1   0   8     1759.59     1900.49     44.57 o
   2   0   8     2501.58     2688.20     56.69 o
   3   0   8     2321.80     2345.70     48.65 o
   4   0   8     1522.69     1624.12     51.95 o
   5   0   8      441.76      460.93     34.43 o
   6   0   8     2141.48     2125.17     86.09 o
   7   0   8     1453.28     1618.89     81.56 o
   8   0   8     1320.78     1402.49     81.50 o
   9   0   8      468.94      456.89     64.99 o
  10   0   8      912.09      797.07    140.86 o
 -12   1   8       28.29       47.08     48.71 o
 -11   1   8      117.64      165.89     43.00 o
 -10   1   8       72.01      121.13     37.41 o
  -9   1   8      233.67      228.82     34.59 o
  -8   1   8      413.52      408.34     27.59 o
  -7   1   8      280.52      232.31     18.30 o
  -6   1   8     1625.84     1544.91     29.71 o
  -5   1   8     3162.61     3238.39     43.89 o
  -4   1   8     6165.32     6108.67     76.56 o
  -3   1   8      622.38      688.84     13.62 o
  -2   1   8       11.66        9.63      6.35 o
  -1   1   8      108.73      120.58      9.02 o
   0   1   8      593.93      660.93     21.23 o
   1   1   8     3379.01     3622.93     49.93 o
   2   1   8       91.23      164.07      8.75 o
   3   1   8      210.09      286.57     13.65 o
   4   1   8     2451.20     2447.18     36.87 o
   5   1   8     3061.60     3112.29     59.15 o
   6   1   8      165.05      163.42     27.87 o
   7   1   8      950.21      989.79     46.09 o
   8   1   8      133.79      124.97     50.94 o
   9   1   8      265.02      242.75     53.10 o
 -12   2   8        0.12        7.54     49.38 o
 -11   2   8       93.16       16.24     43.29 o
 -10   2   8        3.59        3.08     35.17 o
  -9   2   8       22.28      -30.52     30.52 o
  -8   2   8       76.13       68.49     24.01 o
  -7   2   8       12.20       41.97     17.09 o
  -6   2   8     1276.43     1309.82     27.41 o
  -5   2   8      252.39      290.03     13.94 o
  -4   2   8      821.51      720.60     13.85 o
  -3   2   8       10.29       19.98      4.99 o
  -2   2   8     6953.99     6892.42     99.65 o
  -1   2   8        0.57       11.76      8.38 o
   0   2   8    15530.29    16176.25    296.04 o
   1   2   8        6.72       10.40      6.20 o
   2   2   8     3356.06     3343.95     48.22 o
   3   2   8      155.17      198.45     11.20 o
   4   2   8      335.94      353.83     18.73 o
   5   2   8        6.74       -4.63     17.94 o
   6   2   8       11.92       -0.05     25.79 o
   7   2   8        3.13      -29.00     29.00 o
   8   2   8        7.08      -32.81     32.81 o
   9   2   8       12.52        6.47     41.97 o
 -12   3   8      124.39       76.31     51.83 o
 -11   3   8        2.50      -40.62     40.62 o
 -10   3   8      277.76      332.58     41.11 o
  -9   3   8      347.57      329.16     36.70 o
  -8   3   8       39.36       42.11     25.05 o
  -7   3   8     1377.99     1340.21     36.37 o
  -6   3   8      658.99      679.16     19.83 o
  -5   3   8     3360.23     3268.74     45.03 o
  -4   3   8       17.08       26.23      9.17 o
  -3   3   8     6298.37     5992.70     72.38 o
  -2   3   8      162.46      206.33      8.11 o
  -1   3   8    17638.31    17443.24    246.28 o
   0   3   8      111.60      112.08     11.72 o
   1   3   8     5765.29     5641.83     76.25 o
   2   3   8        1.05       -7.03      8.05 o
   3   3   8     5472.81     5378.51     69.99 o
   4   3   8       37.28       55.80     12.45 o
   5   3   8      359.24      404.37     26.13 o
   6   3   8        6.27      -12.42     25.55 o
   7   3   8      438.15      466.67     38.15 o
   8   3   8      212.33      194.22     35.24 o
   9   3   8        2.96       41.86     42.13 o
 -11   4   8        7.73       40.87     42.11 o
 -10   4   8        3.06      -26.39     36.22 o
  -9   4   8      128.13      175.96     35.17 o
  -8   4   8       25.66       64.41     26.34 o
  -7   4   8        2.51      -18.31     18.31 o
  -6   4   8      117.02      117.51     16.32 o
  -5   4   8      646.33      696.29     18.89 o
  -4   4   8     1290.87     1344.82     24.57 o
  -3   4   8      528.96      628.96     14.74 o
  -2   4   8     1756.51     1655.95     25.06 o
  -1   4   8      144.42      165.28      8.43 o
   0   4   8      145.88      159.52     10.30 o
   1   4   8        0.65       -1.39      7.57 o
   2   4   8     2415.24     2400.90     36.99 o
   3   4   8        8.31      -10.60     10.60 o
   4   4   8      649.61      680.19     26.56 o
   5   4   8        9.67       12.05     21.36 o
   6   4   8      106.37       81.11     28.32 o
   7   4   8       90.75      112.01     32.98 o
   8   4   8       59.84       83.37     40.84 o
   9   4   8        5.93      -42.22     42.22 o
 -11   5   8       94.58      110.00     56.53 o
 -10   5   8      170.41      148.32     51.05 o
  -9   5   8       59.91       38.02     34.10 o
  -8   5   8     2256.25     2338.61     62.40 o
  -7   5   8      362.28      389.80     26.69 o
  -6   5   8      207.35      201.64     18.41 o
  -5   5   8       34.58       42.08     11.29 o
  -4   5   8       43.61       43.92      9.87 o
  -3   5   8     1267.06     1221.46     28.19 o
  -2   5   8       74.23      104.95      8.80 o
  -1   5   8     2946.89     2795.13     41.90 o
   0   5   8       19.91       12.51      8.15 o
   1   5   8     4212.08     4124.85     56.77 o
   2   5   8       61.08       76.73     11.19 o
   3   5   8      107.60      115.87     14.66 o
   4   5   8        7.41      -15.44     15.44 o
   5   5   8      631.34      682.84     32.23 o
   6   5   8      585.08      609.12     37.64 o
   7   5   8       61.47       12.53     32.43 o
   8   5   8      157.23       80.39     41.18 o
   9   5   8      246.83      179.74     59.75 o
 -11   6   8      189.88      102.19     45.18 o
 -10   6   8      122.80      137.12     41.19 o
  -9   6   8      759.75      805.46     47.74 o
  -8   6   8      210.72      210.60     33.41 o
  -7   6   8     1879.84     1938.90     62.85 o
  -6   6   8      739.92      831.01     36.01 o
  -5   6   8      952.21      989.85     41.69 o
  -4   6   8     2335.24     2198.11     37.56 o
  -3   6   8      287.50      284.65     13.85 o
  -2   6   8     4919.84     4697.10     63.78 o
  -1   6   8        3.73        4.38      8.90 o
   0   6   8     7570.32     7185.92     93.81 o
   1   6   8       70.42       63.26     11.61 o
   2   6   8     1860.37     1804.75     34.62 o
   3   6   8        7.18        6.61     12.77 o
   4   6   8     1239.82     1308.29     40.65 o
   5   6   8      546.65      594.48     32.25 o
   6   6   8      661.31      666.75     39.99 o
   7   6   8      354.89      389.03     43.25 o
   8   6   8      202.22      229.71     45.29 o
   9   6   8      157.39      237.11     65.26 o
 -11   7   8        3.88       14.88     74.08 o
 -10   7   8        0.80      -12.45     40.13 o
  -9   7   8        1.45       40.35     36.58 o
  -8   7   8       20.62      -26.37     28.93 o
  -7   7   8       26.15       41.49     25.98 o
  -6   7   8        4.52       47.00     20.23 o
  -5   7   8      181.93      188.77     20.03 o
  -4   7   8      145.30      135.59     14.03 o
  -3   7   8      513.81      478.07     16.95 o
  -2   7   8       31.40       20.97     11.16 o
  -1   7   8      144.03      149.99     12.60 o
   0   7   8        8.71      -10.49     10.49 o
   1   7   8        2.78       -2.01     11.91 o
   2   7   8        8.69       22.86     12.78 o
   3   7   8       24.67        2.51     17.99 o
   4   7   8       12.73      -13.19     20.94 o
   5   7   8       64.16       50.31     27.79 o
   6   7   8        0.79      -24.99     30.02 o
   7   7   8        3.35       11.12     38.23 o
   8   7   8        6.41       45.75     42.76 o
   9   7   8        7.81        0.62     68.86 o
 -11   8   8       47.74      117.19     57.40 o
 -10   8   8      129.37       70.46     43.16 o
  -9   8   8      278.64      346.57     43.05 o
  -8   8   8      174.52      190.21     37.13 o
  -7   8   8      803.12      805.00     40.88 o
  -6   8   8      397.99      437.82     25.65 o
  -5   8   8      539.64      565.85     26.10 o
  -4   8   8      356.37      383.23     19.99 o
  -3   8   8        4.59      -11.38     11.38 o
  -2   8   8     2724.36     2636.37     50.89 o
  -1   8   8       96.72       99.56     14.22 o
   0   8   8     2989.33     2926.71     48.77 o
   1   8   8       25.99        9.08     12.65 o
   2   8   8     2616.21     2684.28     70.98 o
   3   8   8        7.82       25.86     21.07 o
   4   8   8     1480.99     1598.59     74.94 o
   5   8   8      260.08      264.97     32.84 o
   6   8   8      401.85      422.30     42.59 o
   7   8   8      270.64      278.28     44.92 o
   8   8   8      142.05       97.52     45.96 o
 -10   9   8      141.91      165.53     45.02 o
  -9   9   8       27.79       46.24     39.82 o
  -8   9   8      955.58      944.16     50.11 o
  -7   9   8      179.72      191.54     32.20 o
  -6   9   8     1117.05     1122.25     37.79 o
  -5   9   8      657.03      693.27     37.88 o
  -4   9   8      619.73      711.35     28.08 o
  -3   9   8     1836.44     1798.62     42.12 o
  -2   9   8        2.57        2.27     14.57 o
  -1   9   8     2955.01     2784.67     53.56 o
   0   9   8       11.40       -8.10     15.90 o
   1   9   8     3486.74     3343.07     66.42 o
   2   9   8       66.34       59.33     22.31 o
   3   9   8     1214.17     1447.27     58.83 o
   4   9   8      308.46      371.97     30.23 o
   5   9   8     1567.50     1501.01     94.71 o
   6   9   8     1001.17     1027.07     65.41 o
   7   9   8      422.33      337.24     47.23 o
   8   9   8      128.77      109.98     52.99 o
 -10  10   8       49.08      -50.26     52.58 o
  -9  10   8       77.22       16.48     40.98 o
  -8  10   8        0.29       37.95     37.04 o
  -7  10   8      719.46      705.62     41.22 o
  -6  10   8       28.04      -25.08     25.08 o
  -5  10   8      230.30      271.25     27.13 o
  -4  10   8       95.22      103.73     21.58 o
  -3  10   8        0.37        5.88     18.81 o
  -2  10   8        1.34      -17.70     17.70 o
  -1  10   8       53.56       30.25     19.19 o
   0  10   8      835.96      875.87     29.54 o
   1  10   8      326.02      331.54     26.90 o
   2  10   8      327.84      362.91     38.34 o
   3  10   8        0.15       -9.74     23.83 o
   4  10   8       16.12       17.04     32.16 o
   5  10   8      192.58      211.27     38.45 o
   6  10   8       28.14        4.42     38.88 o
   7  10   8      175.74      158.15     55.91 o
  -9  11   8      244.71      194.94     45.60 o
  -8  11   8        3.51      -19.87     37.91 o
  -7  11   8      377.24      438.14     39.01 o
  -6  11   8       23.53       20.61     28.13 o
  -5  11   8      609.72      628.10     34.69 o
  -4  11   8      160.00      141.42     25.83 o
  -3  11   8     2067.19     1952.38     58.28 o
  -2  11   8        2.04      -19.46     19.46 o
  -1  11   8     2955.86     2938.29     63.19 o
   0  11   8       45.66       45.80     20.62 o
   1  11   8     2014.28     2004.30     50.86 o
   2  11   8        2.49        3.57     24.58 o
   3  11   8     2413.77     2632.88    142.62 o
   4  11   8       57.36       36.91     34.81 o
   5  11   8       10.66       36.10     37.58 o
   6  11   8        2.67      -33.54     39.83 o
   7  11   8        3.41      -47.54     47.54 o
  -9  12   8        8.05       30.19     48.12 o
  -8  12   8      204.76      175.82     43.07 o
  -7  12   8       85.36       20.01     35.11 o
  -6  12   8     1070.35     1089.38     48.50 o
  -5  12   8       22.34       30.52     28.43 o
  -4  12   8     1936.60     1926.21     53.57 o
  -3  12   8        3.57      -15.62     24.49 o
  -2  12   8     2987.63     2954.65     66.10 o
  -1  12   8       67.29       17.87     36.02 o
   0  12   8     6065.45     6111.24    112.38 o
   1  12   8      209.10      176.66     28.68 o
   2  12   8     2453.67     2434.20     77.01 o
   3  12   8        9.47        6.18     33.60 o
   4  12   8      601.35      568.22     47.21 o
   5  12   8       18.56      -17.99     39.00 o
   6  12   8      108.34       65.83     43.76 o
  -8  13   8       67.47       28.07     46.44 o
  -7  13   8        5.30      -35.75     36.08 o
  -6  13   8      331.31      348.74     39.82 o
  -5  13   8       14.11      -31.28     31.77 o
  -4  13   8      343.37      401.04     36.11 o
  -3  13   8      195.23      166.05     29.64 o
  -2  13   8        0.17      -25.65     25.65 o
  -1  13   8      594.16      647.71     36.93 o
   0  13   8       19.66       13.65     27.80 o
   1  13   8      124.47       85.10     32.56 o
   2  13   8        0.10      -11.94     34.46 o
   3  13   8       68.05       58.15     44.92 o
   4  13   8      413.82      484.22     48.46 o
   5  13   8       34.74       58.84     43.62 o
   6  13   8      129.56      106.60     61.74 o
  -7  14   8      336.14      327.95     48.31 o
  -6  14   8      266.68      223.03     40.46 o
  -5  14   8      679.34      744.03     45.55 o
  -4  14   8      275.05      274.30     37.16 o
  -3  14   8       84.95       65.66     34.72 o
  -2  14   8      129.60      169.43     32.86 o
  -1  14   8        1.63      -30.60     32.19 o
   0  14   8       67.83      -23.66     32.72 o
   1  14   8       13.88      -18.79     32.99 o
   2  14   8      298.36      269.76     43.16 o
   3  14   8      309.70      324.37     45.66 o
   4  14   8      135.70      132.60     44.64 o
   5  14   8      306.17      424.15     58.49 o
  -6  15   8      371.42      332.47     49.28 o
  -5  15   8      194.02      133.49     39.77 o
  -4  15   8      321.90      327.16     41.03 o
  -3  15   8      132.23      115.01     37.63 o
  -2  15   8      155.35      199.47     36.32 o
  -1  15   8       27.73       22.01     35.36 o
   0  15   8       13.60      -15.58     35.61 o
   1  15   8      235.80      273.48     40.23 o
   2  15   8      146.71      148.57     44.44 o
   3  15   8      216.09      106.24     49.95 o
   4  15   8      319.31      218.51     84.85 o
  -5  16   8       74.17       36.10     47.65 o
  -4  16   8       13.54       53.09     42.76 o
  -3  16   8       69.65      -18.79     57.34 o
  -2  16   8      217.01      236.73     39.59 o
  -1  16   8        0.02      -29.59     35.73 o
   0  16   8      127.41      102.97     40.53 o
   1  16   8        1.35      -53.11     53.11 o
   2  16   8       40.96      114.23     52.29 o
  -2  17   8       35.82      -45.58     47.49 o
  -1  17   8      882.48      911.51    110.05 o
   0  17   8       46.66       37.17     47.05 o
 -12   1   9        8.04      -23.98     55.12 o
 -11   1   9      546.11      635.73     50.89 o
 -10   1   9        8.49       23.07     35.72 o
  -9   1   9     1044.55     1049.89     47.55 o
  -8   1   9        2.50        2.18     26.65 o
  -7   1   9     1984.93     1910.91     46.11 o
  -6   1   9      164.15      191.53     12.54 o
  -5   1   9     2297.67     2218.24     35.19 o
  -4   1   9       24.70       38.41      7.85 o
  -3   1   9     2523.33     2455.33     34.15 o
  -2   1   9      803.02      762.68     19.38 o
  -1   1   9     2494.65     2359.49     51.86 o
   0   1   9       21.39       30.75      9.03 o
   1   1   9     1159.12     1106.61     21.89 o
   2   1   9     3039.09     2976.60     44.18 o
   3   1   9      588.24      634.63     16.07 o
   4   1   9     1960.57     2054.33     40.79 o
   5   1   9      201.90      235.29     26.02 o
   6   1   9     1637.29     1546.14     51.91 o
   7   1   9       16.87       13.25     32.02 o
   8   1   9      388.59      419.58     46.27 o
   9   1   9        3.83       29.39     47.19 o
 -12   2   9      109.86       79.14     57.80 o
 -11   2   9        5.96      -24.32     41.33 o
 -10   2   9     1627.67     1678.97     68.90 o
  -9   2   9        0.19      -25.10     32.38 o
  -8   2   9     1203.12     1237.17     47.11 o
  -7   2   9      164.83      171.74     21.50 o
  -6   2   9     2804.32     2725.21     47.20 o
  -5   2   9        3.81       -8.09      8.09 o
  -4   2   9     1397.35     1323.99     24.47 o
  -3   2   9      189.71      195.07      8.64 o
  -2   2   9     1434.42     1372.30     30.25 o
  -1   2   9      530.80      500.62     17.19 o
   0   2   9     1227.73     1131.23     29.05 o
   1   2   9     2312.16     2260.06     35.58 o
   2   2   9      424.01      477.21     14.06 o
   3   2   9     1455.30     1518.38     27.94 o
   4   2   9        6.87        9.09     12.60 o
   5   2   9     2368.62     2477.44     66.16 o
   6   2   9      212.33      197.68     32.42 o
   7   2   9      518.49      516.44     52.58 o
   8   2   9       24.72       32.97     38.68 o
   9   2   9      120.80       72.89     48.62 o
 -12   3   9        8.63      -56.46     56.46 o
 -11   3   9      184.57       93.82     52.38 o
 -10   3   9       42.43       17.93     43.22 o
  -9   3   9      165.04      180.38     34.82 o
  -8   3   9        1.72        4.19     27.14 o
  -7   3   9        9.65       13.94     19.02 o
  -6   3   9      244.91      242.97     17.67 o
  -5   3   9      380.40      435.09     14.73 o
  -4   3   9      349.88      382.04     12.77 o
  -3   3   9     1182.10     1238.94     22.51 o
  -2   3   9      656.77      750.63     18.60 o
  -1   3   9      820.86      802.25     19.57 o
   0   3   9     1915.70     2043.20     38.87 o
   1   3   9     1883.46     1937.07     30.39 o
   2   3   9       15.30       29.99      8.20 o
   3   3   9      448.93      507.41     15.65 o
   4   3   9      835.92      779.49     26.56 o
   5   3   9      174.46      190.26     27.23 o
   6   3   9      156.84      154.83     29.74 o
   7   3   9        0.19      -11.33     32.75 o
   8   3   9       89.93      112.92     54.06 o
   9   3   9        1.29      -72.82     72.82 o
 -11   4   9       35.59        6.43     41.60 o
 -10   4   9        7.78      -35.38     36.17 o
  -9   4   9        6.90        4.91     32.28 o
  -8   4   9      696.41      680.09     50.48 o
  -7   4   9       99.62      118.19     23.76 o
  -6   4   9      332.94      345.21     20.33 o
  -5   4   9     1865.15     1867.95     33.67 o
  -4   4   9     4071.61     3993.86     53.88 o
  -3   4   9     2096.17     1980.41     29.65 o
  -2   4   9     4127.37     3776.83     51.05 o
  -1   4   9     5876.19     5790.40     96.34 o
   0   4   9     6000.21     5793.75     81.68 o
   1   4   9     5220.64     5080.04     70.51 o
   2   4   9     4319.43     4338.76     60.12 o
   3   4   9     6380.85     6307.00     88.27 o
   4   4   9     1623.35     1602.27     44.15 o
   5   4   9     1171.26     1148.51     43.27 o
   6   4   9      192.34      186.70     30.84 o
   7   4   9      323.91      296.55     40.72 o
   8   4   9       78.16       31.70     37.00 o
   9   4   9        9.88      -49.67     82.53 o
 -11   5   9       29.90       41.76     43.37 o
 -10   5   9      227.38      174.67     40.91 o
  -9   5   9      210.58      162.11     36.66 o
  -8   5   9       10.63      -13.96     35.69 o
  -7   5   9     1654.78     1648.38     49.33 o
  -6   5   9      302.13      272.29     20.75 o
  -5   5   9     1063.43     1116.47     25.64 o
  -4   5   9      763.30      784.11     19.36 o
  -3   5   9     3013.59     2849.08     40.43 o
  -2   5   9     2944.90     2861.24     41.28 o
  -1   5   9     5435.73     5340.98     73.44 o
   0   5   9     5145.49     4898.67     65.40 o
   1   5   9     6246.78     6175.36     81.70 o
   2   5   9     3277.96     3224.95     47.79 o
   3   5   9       62.43       69.20     14.18 o
   4   5   9     2385.46     2356.16     56.15 o
   5   5   9      710.52      737.31     36.85 o
   6   5   9      121.62      122.10     30.82 o
   7   5   9       20.95       44.39     36.91 o
   8   5   9       28.45        7.94     41.12 o
   9   5   9        0.10      116.11     72.10 o
 -11   6   9       40.11       50.19     48.06 o
 -10   6   9      258.68      297.69     44.56 o
  -9   6   9       41.03       45.34     35.71 o
  -8   6   9      439.01      410.00     37.42 o
  -7   6   9       50.60       78.93     25.33 o
  -6   6   9     2184.73     2173.72     51.35 o
  -5   6   9     1069.70     1133.77     27.54 o
  -4   6   9      688.77      683.48     19.96 o
  -3   6   9        2.29        1.14     10.66 o
  -2   6   9      825.71      890.70     28.66 o
  -1   6   9      945.56     1009.55     21.95 o
   0   6   9     1135.70     1121.04     25.30 o
   1   6   9     1062.21     1052.71     24.33 o
   2   6   9      821.40      824.05     25.90 o
   3   6   9      272.83      320.14     22.85 o
   4   6   9      122.98      124.64     22.71 o
   5   6   9      524.47      570.59     35.49 o
   6   6   9       60.67      135.03     35.42 o
   7   6   9      107.52      124.94     39.85 o
   8   6   9       53.08       53.62     42.36 o
 -11   7   9      230.98      178.08     51.42 o
 -10   7   9       49.24       48.56     41.31 o
  -9   7   9     1631.31     1699.97     64.00 o
  -8   7   9      346.01      416.33     38.24 o
  -7   7   9     1733.53     1805.19     53.69 o
  -6   7   9      165.26      238.56     24.56 o
  -5   7   9     3346.18     3300.95     62.28 o
  -4   7   9      107.02       86.88     14.88 o
  -3   7   9     2067.28     2042.86     36.24 o
  -2   7   9       68.02       71.44     11.89 o
  -1   7   9     1452.80     1408.64     28.73 o
   0   7   9      338.33      360.92     17.45 o
   1   7   9      484.00      486.61     19.74 o
   2   7   9      758.32      833.94     29.95 o
   3   7   9      844.91      865.71     38.12 o
   4   7   9     1271.91     1363.83     52.58 o
   5   7   9      127.46      103.07     32.08 o
   6   7   9     2307.99     2237.87     76.00 o
   7   7   9      236.40      266.56     43.82 o
   8   7   9     1009.06      918.56     60.52 o
 -10   8   9      387.03      405.79     47.80 o
  -9   8   9        0.21      -15.62     36.92 o
  -8   8   9     1363.51     1340.15     55.64 o
  -7   8   9      273.70      229.93     33.14 o
  -6   8   9     1796.53     1884.28     65.40 o
  -5   8   9      102.19       88.54     21.38 o
  -4   8   9      860.62     1009.13     30.47 o
  -3   8   9        3.39      -14.10     14.39 o
  -2   8   9     1578.42     1648.33     33.51 o
  -1   8   9        8.22      -13.11     13.11 o
   0   8   9       28.83       38.56     14.14 o
   1   8   9      506.63      489.77     23.39 o
   2   8   9       57.25       78.37     20.09 o
   3   8   9      169.05      163.82     25.67 o
   4   8   9        1.97      -19.95     32.26 o
   5   8   9      926.09      912.91     49.01 o
   6   8   9       17.04       26.05     36.35 o
   7   8   9      266.29      251.63     45.80 o
   8   8   9        7.61      -60.10     75.89 o
 -10   9   9       22.93      -11.60     47.30 o
  -9   9   9       13.50       23.54     39.47 o
  -8   9   9      203.24      169.93     46.48 o
  -7   9   9        2.40      -28.69     28.69 o
  -6   9   9       43.44       61.84     25.48 o
  -5   9   9      114.39       86.66     23.30 o
  -4   9   9      409.99      451.64     26.11 o
  -3   9   9      961.04      827.87     28.38 o
  -2   9   9      986.69     1078.58     37.49 o
  -1   9   9      231.63      207.91     20.03 o
   0   9   9     1107.49     1113.43     31.03 o
   1   9   9     1269.01     1299.14     39.94 o
   2   9   9      296.97      346.58     26.28 o
   3   9   9       85.60       28.51     28.32 o
   4   9   9      189.85      302.71     53.04 o
   5   9   9      215.07      249.66     57.89 o
   6   9   9        3.84      -10.01     37.74 o
   7   9   9        1.22      -44.22     44.22 o
 -10  10   9       44.19      -48.81     48.81 o
  -9  10   9       45.71       16.78     40.71 o
  -8  10   9      482.11      586.82     45.57 o
  -7  10   9       20.10      -11.09     30.78 o
  -6  10   9      610.54      537.29     35.97 o
  -5  10   9      153.76      130.84     25.99 o
  -4  10   9     1867.55     1799.51     49.15 o
  -3  10   9      455.17      483.18     27.52 o
  -2  10   9     2622.89     2502.21     55.52 o
  -1  10   9     1514.36     1496.82     43.66 o
   0  10   9     2630.11     2526.91     55.45 o
   1  10   9      756.59      781.41     36.32 o
   2  10   9      215.43      200.87     31.75 o
   3  10   9     1480.28     1535.54     58.04 o
   4  10   9      211.41      284.64     38.07 o
   5  10   9      330.44      441.28     51.55 o
   6  10   9       28.54       -5.83     39.89 o
   7  10   9      160.28       19.03     48.52 o
  -9  11   9        4.20      -44.54     44.54 o
  -8  11   9       29.77      -37.67     37.67 o
  -7  11   9       33.24      -31.95     31.95 o
  -6  11   9       17.34        4.51     30.02 o
  -5  11   9      232.27      250.33     31.42 o
  -4  11   9        1.02       -6.87     23.90 o
  -3  11   9     1025.86     1033.37     37.17 o
  -2  11   9      120.59      116.72     24.29 o
  -1  11   9      761.76      776.11     34.14 o
   0  11   9      495.57      498.82     30.93 o
   1  11   9      850.27      848.21     44.25 o
   2  11   9      126.83       82.26     32.98 o
   3  11   9      135.74      166.39     35.02 o
   4  11   9      290.56      221.81     39.46 o
   5  11   9       30.36      -17.72     37.76 o
   6  11   9       32.14      -31.38     40.72 o
  -8  12   9      150.08      165.88     42.83 o
  -7  12   9        0.37      -33.57     33.57 o
  -6  12   9      520.28      493.15     39.88 o
  -5  12   9       64.97       16.78     30.48 o
  -4  12   9      135.55      110.04     29.26 o
  -3  12   9      281.16      229.19     30.40 o
  -2  12   9      385.81      375.64     31.46 o
  -1  12   9       15.39      -27.14     27.14 o
   0  12   9      171.28      261.70     32.30 o
   1  12   9      342.47      388.18     45.47 o
   2  12   9       30.80       15.68     33.99 o
   3  12   9      171.48      214.17     38.79 o
   4  12   9       43.56       31.07     38.67 o
   5  12   9      164.55       90.95     42.04 o
   6  12   9       59.16       72.68     50.25 o
  -8  13   9       13.29        9.25     65.92 o
  -7  13   9      497.60      503.16     42.87 o
  -6  13   9        9.72      -24.86     34.33 o
  -5  13   9      766.58      857.12     45.24 o
  -4  13   9      495.72      524.56     43.40 o
  -3  13   9      928.49      990.95     44.20 o
  -2  13   9      463.59      490.86     35.23 o
  -1  13   9     1134.47     1213.23     55.87 o
   0  13   9      515.43      612.51     41.01 o
   1  13   9      974.41     1065.63     48.69 o
   2  13   9      604.58      630.17     47.17 o
   3  13   9      162.26      216.57     42.14 o
   4  13   9      449.72      556.36     50.13 o
   5  13   9      166.43       98.14     49.70 o
  -7  14   9       13.85       37.32     39.79 o
  -6  14   9       62.28       57.46     37.87 o
  -5  14   9       73.91       77.38     36.30 o
  -4  14   9       75.31       93.97     35.03 o
  -3  14   9      289.18      331.48     37.21 o
  -2  14   9      293.28      314.80     35.39 o
  -1  14   9       28.88       -6.36     32.21 o
   0  14   9      298.25      293.47     42.33 o
   1  14   9       66.82       38.03     34.60 o
   2  14   9      223.58      133.65     42.41 o
   3  14   9       47.57      -21.83     43.82 o
   4  14   9      102.02       22.49     47.99 o
  -6  15   9        9.12       40.13     43.47 o
  -5  15   9      154.25      162.76     43.98 o
  -4  15   9       19.30      -14.30     35.83 o
  -3  15   9      116.16      100.56     36.49 o
  -2  15   9        7.88      -12.99     33.81 o
  -1  15   9       27.97        4.06     33.89 o
   0  15   9       50.03       69.47     37.72 o
   1  15   9        2.88       12.74     37.31 o
   2  15   9      246.95      343.86     49.02 o
   3  15   9       21.04      -47.93     47.93 o
  -4  16   9      483.05      464.42     49.93 o
  -3  16   9       94.01       93.75     43.16 o
  -2  16   9      296.61      350.61     45.96 o
  -1  16   9      129.54       72.92     41.33 o
   0  16   9      115.84      143.98     46.04 o
   1  16   9       63.89       54.72     75.48 o
 -12   0  10      172.55       67.69     83.62 o
 -11   0  10      739.09      737.54     74.31 o
 -10   0  10      117.95      215.17     58.75 o
  -9   0  10      972.04      948.84    118.76 o
  -8   0  10      854.65      882.92     57.28 o
  -7   0  10     4438.42     4340.72    134.84 o
  -6   0  10      647.01      660.06     32.19 o
  -5   0  10     7782.13     7794.74    148.16 o
  -4   0  10     4362.98     4321.86     85.69 o
  -3   0  10     4515.70     4441.91    105.14 o
  -2   0  10     1219.01     1179.09     36.09 o
   0   0  10     2668.88     2473.25     54.02 o
   1   0  10     2288.06     2136.54     45.54 o
   2   0  10      238.57      290.46     17.24 o
   3   0  10     1517.00     1620.75     43.23 o
   4   0  10       39.95       84.74     29.68 o
   5   0  10      826.62      878.06     53.14 o
   6   0  10      652.69      698.24     60.26 o
   7   0  10      438.56      531.32     86.90 o
   8   0  10     1519.61     1548.14    151.31 o
   9   0  10       62.54       90.92    101.18 o
 -12   1  10        0.47      -26.26     55.69 o
 -11   1  10       15.53       40.91     41.26 o
 -10   1  10      945.36      897.90     62.65 o
  -9   1  10      338.12      326.33     38.99 o
  -8   1  10      324.61      298.90     31.55 o
  -7   1  10      280.66      277.85     24.62 o
  -6   1  10     2223.72     2223.05     40.68 o
  -5   1  10      268.62      265.06     12.20 o
  -4   1  10      612.19      610.82     15.84 o
  -3   1  10      402.56      358.05     13.30 o
  -2   1  10      731.46      698.51     23.45 o
  -1   1  10       18.41        8.29      9.79 o
   0   1  10      261.61      282.36     19.02 o
   1   1  10      520.67      668.50     16.42 o
   2   1  10       15.41       21.87      6.38 o
   3   1  10      105.91       89.54      9.85 o
   4   1  10        5.22       26.12     20.21 o
   5   1  10      291.33      361.08     30.17 o
   6   1  10       54.84       75.85     28.39 o
   7   1  10      944.57     1022.20     66.65 o
   8   1  10      144.00      114.68     45.45 o
   9   1  10      355.61      249.78     76.41 o
 -12   2  10       50.67       32.16     61.66 o
 -11   2  10      140.83      140.77     42.79 o
 -10   2  10      405.07      384.64     42.07 o
  -9   2  10      182.83      151.97     33.89 o
  -8   2  10      201.21      226.01     30.53 o
  -7   2  10        7.74       -6.74     20.82 o
  -6   2  10       70.62       71.80     13.68 o
  -5   2  10      776.47      789.74     19.20 o
  -4   2  10      382.59      455.32     14.51 o
  -3   2  10     4740.11     4828.38     69.05 o
  -2   2  10       27.72       32.69     11.25 o
  -1   2  10     1562.57     1546.17     35.51 o
   0   2  10      708.22      721.92     24.61 o
   1   2  10     4583.75     4557.00     65.60 o
   2   2  10       33.25       16.08      8.95 o
   3   2  10      779.30      851.77     25.65 o
   4   2  10       60.13       40.17     20.79 o
   5   2  10      616.83      645.91     34.26 o
   6   2  10       16.39      -26.63     26.63 o
   7   2  10       19.54      -35.41     38.43 o
   8   2  10       51.50      -44.81     44.81 o
   9   2  10       22.92       54.32     68.49 o
 -11   3  10      230.95      146.54     43.50 o
 -10   3  10      192.77      177.03     39.39 o
  -9   3  10      236.92      174.55     34.40 o
  -8   3  10       36.86       16.69     28.00 o
  -7   3  10      712.14      723.13     29.42 o
  -6   3  10      368.51      389.42     18.80 o
  -5   3  10       29.21       50.37     11.10 o
  -4   3  10     7762.63     7779.65     97.08 o
  -3   3  10        7.21       35.28      8.46 o
  -2   3  10     6434.96     6117.94    108.68 o
  -1   3  10      213.37      213.10     13.88 o
   0   3  10     8949.05     8834.77    166.26 o
   1   3  10      173.60      156.85     10.72 o
   2   3  10     6624.03     6397.64     84.33 o
   3   3  10      130.48      158.69     12.88 o
   4   3  10     2998.36     2901.31     69.33 o
   5   3  10       76.95       66.97     25.64 o
   6   3  10     1003.45      962.33     48.43 o
   7   3  10       32.80       16.67     32.76 o
   8   3  10      199.23      129.79     45.99 o
   9   3  10       33.18      153.68     74.27 o
 -11   4  10        0.09        9.80     41.12 o
 -10   4  10        1.73      -22.39     37.03 o
  -9   4  10      280.98      349.86     37.68 o
  -8   4  10       18.84       20.86     28.45 o
  -7   4  10       17.23      -24.04     24.04 o
  -6   4  10      195.16      214.72     22.23 o
  -5   4  10      262.81      264.50     15.05 o
  -4   4  10       57.05       44.83      9.95 o
  -3   4  10     2234.04     2151.46     32.95 o
  -2   4  10      203.86      295.40     12.29 o
  -1   4  10      951.09      964.61     25.07 o
   0   4  10        0.92       -0.90      7.42 o
   1   4  10     2279.75     2179.76     33.57 o
   2   4  10      296.13      331.85     15.66 o
   3   4  10      200.58      269.96     29.99 o
   4   4  10      390.26      415.58     28.35 o
   5   4  10      655.35      617.29     35.19 o
   6   4  10       16.06      -30.17     30.17 o
   7   4  10       31.85       -2.64     36.21 o
   8   4  10        1.65      -43.83     43.83 o
 -11   5  10      188.24      219.21     44.93 o
 -10   5  10      159.58      149.30     41.12 o
  -9   5  10      531.59      637.16     59.63 o
  -8   5  10      310.56      305.63     34.70 o
  -7   5  10      134.58      211.02     29.01 o
  -6   5  10     1265.26     1229.89     36.42 o
  -5   5  10      520.83      547.86     22.84 o
  -4   5  10      844.34      865.38     22.46 o
  -3   5  10     1547.39     1529.43     27.18 o
  -2   5  10     2135.77     2117.36     34.10 o
  -1   5  10      307.10      333.70     14.41 o
   0   5  10      217.79      239.51     11.52 o
   1   5  10      225.04      253.00     11.93 o
   2   5  10      633.27      683.58     20.22 o
   3   5  10     1256.01     1287.18     38.23 o
   4   5  10      324.34      399.96     40.50 o
   5   5  10      144.00      119.35     30.53 o
   6   5  10      354.00      430.47     40.06 o
   7   5  10      182.67      199.27     40.87 o
   8   5  10       98.09        9.84     46.83 o
 -11   6  10       42.26       41.10     48.65 o
 -10   6  10      403.37      441.38     46.62 o
  -9   6  10      155.15      197.81     38.16 o
  -8   6  10      272.80      292.33     35.21 o
  -7   6  10      179.33      254.06     30.50 o
  -6   6  10      346.71      414.80     28.02 o
  -5   6  10     2404.36     2298.99     50.48 o
  -4   6  10      898.22      983.81     23.47 o
  -3   6  10     3060.42     3007.33     44.77 o
  -2   6  10      386.52      362.06     13.88 o
  -1   6  10     2554.66     2394.31     38.51 o
   0   6  10      378.29      404.48     14.10 o
   1   6  10      706.55      689.67     21.21 o
   2   6  10       13.99      -12.90     15.16 o
   3   6  10     2421.91     2404.27     60.93 o
   4   6  10      424.21      452.20     34.74 o
   5   6  10     1025.90     1107.98     56.03 o
   6   6  10      167.07      167.17     37.09 o
   7   6  10      375.26      337.13     44.57 o
   8   6  10      244.39      176.60     72.37 o
 -11   7  10        8.50      -49.27     54.25 o
 -10   7  10       17.54      -34.99     41.14 o
  -9   7  10        2.20      -35.36     35.36 o
  -8   7  10       96.61       68.39     33.20 o
  -7   7  10      117.06       38.98     28.74 o
  -6   7  10       27.64       16.97     24.10 o
  -5   7  10       36.16       23.52     19.24 o
  -4   7  10      148.82      131.99     18.71 o
  -3   7  10        1.03        8.96     12.05 o
  -2   7  10      227.59      252.70     16.87 o
  -1   7  10       21.49       12.64     12.49 o
   0   7  10        4.34       12.38     12.66 o
   1   7  10      164.56      164.94     16.32 o
   2   7  10      285.29      356.89     23.20 o
   3   7  10       15.19       -7.29     24.38 o
   4   7  10      231.53      256.37     32.63 o
   5   7  10        1.41      -30.19     30.19 o
   6   7  10       81.70       75.34     36.99 o
   7   7  10       63.45       28.19     40.57 o
   8   7  10        8.51       69.65     79.19 o
 -10   8  10      151.60      177.50     54.50 o
  -9   8  10      427.36      398.70     43.95 o
  -8   8  10      174.18      207.96     39.68 o
  -7   8  10      547.70      622.04     36.97 o
  -6   8  10      214.82      219.71     82.21 o
  -5   8  10      949.81      993.69     34.19 o
  -4   8  10      624.26      658.96     27.62 o
  -3   8  10     1590.60     1565.38     39.53 o
  -2   8  10      822.06      816.31     25.56 o
  -1   8  10      980.50     1015.14     28.21 o
   0   8  10        9.17       -2.43     17.19 o
   1   8  10      955.15     1000.80     33.25 o
   2   8  10      249.01      266.82     28.85 o
   3   8  10      943.48      984.99     44.67 o
   4   8  10      297.29      308.53     34.72 o
   5   8  10      283.87      262.77     46.04 o
   6   8  10      303.44      293.68     42.61 o
   7   8  10      424.42      475.60     49.89 o
 -10   9  10      466.57      393.61     54.78 o
  -9   9  10      600.86      647.42     49.29 o
  -8   9  10      755.16      783.42     47.36 o
  -7   9  10      354.48      425.53     37.01 o
  -6   9  10     1193.92     1253.76     49.94 o
  -5   9  10     1022.35     1100.81     40.06 o
  -4   9  10     2121.13     2022.60     49.55 o
  -3   9  10      900.93      909.36     32.83 o
  -2   9  10     2121.94     2045.05     47.03 o
  -1   9  10       66.72       14.40     19.33 o
   0   9  10      246.17      211.77     24.67 o
   1   9  10       56.16      101.27     32.60 o
   2   9  10      552.96      533.88     36.02 o
   3   9  10      654.85      593.38     39.73 o
   4   9  10      388.05      354.40     38.11 o
   5   9  10      487.66      462.97     43.48 o
   6   9  10      439.62      399.40     46.52 o
   7   9  10      155.76      128.50     50.90 o
  -9  10  10      331.85      257.11     58.92 o
  -8  10  10        9.08      -35.46     35.46 o
  -7  10  10      197.17      177.32     33.65 o
  -6  10  10      221.71      257.47     31.96 o
  -5  10  10      177.68      136.07     28.32 o
  -4  10  10      659.02      641.35     33.28 o
  -3  10  10       38.01       18.50     21.41 o
  -2  10  10       91.47      105.97     21.70 o
  -1  10  10       29.15        7.26     26.31 o
   0  10  10       47.76       59.94     26.85 o
   1  10  10      417.60      405.15     34.34 o
   2  10  10       41.68      -24.18     28.56 o
   3  10  10       29.62        3.41     31.16 o
   4  10  10      184.88      210.57     56.59 o
   5  10  10       11.79       -7.10     40.86 o
   6  10  10       46.77       58.15     41.52 o
   7  10  10       38.55      -24.30     57.54 o
  -9  11  10        4.57      -14.58     46.15 o
  -8  11  10       10.84      -37.28     37.28 o
  -7  11  10       31.21       14.05     33.15 o
  -6  11  10      359.21      361.93     36.02 o
  -5  11  10       12.91       -3.40     28.24 o
  -4  11  10     1203.21     1278.98     45.35 o
  -3  11  10       12.31      -20.43     24.33 o
  -2  11  10     1664.34     1708.10     50.14 o
  -1  11  10       17.83      -11.82     25.21 o
   0  11  10     3559.85     3504.10    106.54 o
   1  11  10       44.31       10.10     33.19 o
   2  11  10     2093.93     2028.53     81.89 o
   3  11  10       13.98       -5.47     32.85 o
   4  11  10     1892.09     2023.02     80.54 o
   5  11  10        6.37       24.30     39.37 o
   6  11  10      155.85       69.79     48.60 o
  -8  12  10      130.69      101.38     47.11 o
  -7  12  10       46.75       -7.78     35.40 o
  -6  12  10       45.27       34.94     33.21 o
  -5  12  10      416.82      435.16     36.56 o
  -4  12  10       36.33       13.30     34.45 o
  -3  12  10     1882.78     1970.47     57.20 o
  -2  12  10        2.67      -25.68     25.68 o
  -1  12  10     1167.29     1269.41     48.47 o
   0  12  10      302.98      410.01     47.63 o
   1  12  10     2842.61     2779.55     82.86 o
   2  12  10       46.13       28.11     34.69 o
   3  12  10     1648.90     1706.01     66.99 o
   4  12  10       22.25      -13.50     38.73 o
   5  12  10      567.75      721.58     60.48 o
  -7  13  10        2.62       24.96     38.40 o
  -6  13  10       66.46      -20.24     34.70 o
  -5  13  10       16.39       17.01     32.85 o
  -4  13  10        0.04      -30.09     30.09 o
  -3  13  10       65.28       26.49     30.28 o
  -2  13  10       28.33       36.86     29.19 o
  -1  13  10       72.61       62.60     31.61 o
   0  13  10      295.95      410.57     37.28 o
   1  13  10        0.32      -27.14     34.73 o
   2  13  10      332.55      338.15     50.53 o
   3  13  10        8.43      -14.41     38.05 o
   4  13  10      240.39      237.85     49.02 o
   5  13  10      120.69       -2.47     57.91 o
  -7  14  10      317.75      161.44    103.55 o
  -6  14  10      117.42        4.30     41.07 o
  -5  14  10      563.81      503.62     42.72 o
  -4  14  10      451.59      506.96     41.36 o
  -3  14  10      305.91      337.27     37.08 o
  -2  14  10      279.86      280.69     35.67 o
  -1  14  10      432.48      420.30     37.78 o
   0  14  10       93.79       75.43     36.79 o
   1  14  10      156.49      151.51     41.84 o
   2  14  10      122.30       48.78     40.77 o
   3  14  10      125.61       87.28     47.97 o
   4  14  10      101.25      141.53     59.62 o
  -5  15  10      356.72      417.02     48.33 o
  -4  15  10       62.44      -21.16     38.76 o
  -3  15  10      294.36      320.50     40.33 o
  -2  15  10      139.50       71.45     35.86 o
  -1  15  10      250.85      213.78     37.76 o
   0  15  10      289.33      273.48     41.67 o
   1  15  10        0.78      -39.28     39.28 o
   2  15  10       58.65       -7.25     46.76 o
  -3  16  10      371.64      461.72     49.05 o
  -2  16  10       16.24      -26.12     40.13 o
  -1  16  10      150.18      163.36     43.00 o
   0  16  10       13.31      -30.83     50.91 o
 -11   1  11        2.34       -7.88     42.22 o
 -10   1  11      288.71      302.20     41.48 o
  -9   1  11        2.12       28.11     32.25 o
  -8   1  11     1134.83     1138.10     52.98 o
  -7   1  11       88.30       81.93     24.42 o
  -6   1  11     2004.81     1911.50     55.06 o
  -5   1  11       54.08       38.72     11.16 o
  -4   1  11     4389.86     4292.71     57.84 o
  -3   1  11       22.63       18.58     10.50 o
  -2   1  11     3622.54     3503.61     75.54 o
  -1   1  11      586.46      629.94     21.21 o
   0   1  11     1899.45     1739.52     38.52 o
   1   1  11     1176.43     1163.40     22.74 o
   2   1  11     1029.34     1026.99     22.27 o
   3   1  11     1411.42     1369.30     40.86 o
   4   1  11      146.25      161.27     23.00 o
   5   1  11     1081.91     1129.60     47.18 o
   6   1  11        1.53       -0.80     34.32 o
   7   1  11      316.01      375.81     46.45 o
   8   1  11        7.18      -40.62     42.93 o
 -11   2  11      150.29      124.03     42.61 o
 -10   2  11       25.40      -31.28     36.53 o
  -9   2  11      969.53      928.64     46.22 o
  -8   2  11       50.61       65.16     27.97 o
  -7   2  11     1586.39     1567.56     49.82 o
  -6   2  11      129.11      123.23     16.46 o
  -5   2  11     3139.25     3034.12     46.73 o
  -4   2  11        6.72       -5.38     11.89 o
  -3   2  11     3824.56     3739.01     54.87 o
  -2   2  11      204.39      257.77     13.17 o
  -1   2  11     3757.64     3647.31     66.52 o
   0   2  11      445.69      460.92     21.83 o
   1   2  11      214.54      222.71     11.54 o
   2   2  11      801.16      884.06     21.57 o
   3   2  11       69.01       70.00     19.17 o
   4   2  11     1283.06     1329.03     43.22 o
   5   2  11      145.29      153.57     29.67 o
   6   2  11      815.44      866.17     51.81 o
   7   2  11        6.92        8.52     38.70 o
   8   2  11      264.95      286.79     50.48 o
 -11   3  11        0.46       -3.41     40.83 o
 -10   3  11       64.88       54.16     37.65 o
  -9   3  11       27.05      -27.41     31.78 o
  -8   3  11      232.07      265.74     31.82 o
  -7   3  11       33.26       31.39     24.44 o
  -6   3  11       13.46        4.23     17.90 o
  -5   3  11       49.32       41.77     11.39 o
  -4   3  11      238.27      293.42     13.68 o
  -3   3  11     1356.65     1350.72     25.61 o
  -2   3  11     2158.42     2148.07     44.79 o
  -1   3  11     1977.30     1970.35     41.52 o
   0   3  11       21.30       13.29     13.18 o
   1   3  11      319.24      367.78     13.53 o
   2   3  11      811.14      887.36     22.90 o
   3   3  11       33.59       36.52     20.22 o
   4   3  11     1172.79     1205.11     45.70 o
   5   3  11        2.36        5.39     27.81 o
   6   3  11      361.67      355.11     37.95 o
   7   3  11        4.08        4.40     39.71 o
   8   3  11      106.33       83.18     54.40 o
 -11   4  11      332.08      216.74     44.95 o
 -10   4  11       44.39       27.89     38.28 o
  -9   4  11      278.11      252.31     37.45 o
  -8   4  11        6.67      -28.01     28.01 o
  -7   4  11     1274.08     1297.08     45.98 o
  -6   4  11      118.18      107.91     22.93 o
  -5   4  11     1042.21     1038.93     27.51 o
  -4   4  11      902.02      924.50     21.53 o
  -3   4  11     1062.19     1036.56     22.17 o
  -2   4  11     4435.77     4134.02     83.95 o
  -1   4  11      785.01      860.61     25.72 o
   0   4  11     3895.49     3853.17     95.60 o
   1   4  11     1532.84     1533.76     28.92 o
   2   4  11     4382.84     4336.64     72.55 o
   3   4  11     2600.73     2509.82     67.40 o
   4   4  11     1196.59     1267.29     47.89 o
   5   4  11     1008.04      976.30     46.50 o
   6   4  11       89.56      127.19     35.30 o
   7   4  11       10.77      -17.03     36.81 o
   8   4  11      274.32       91.08     67.62 o
 -11   5  11       42.51       45.07     47.14 o
 -10   5  11      452.13      315.77     44.41 o
  -9   5  11       70.60       80.40     34.82 o
  -8   5  11       22.91       53.40     30.21 o
  -7   5  11      320.07      271.51     34.02 o
  -6   5  11      460.80      527.61     28.59 o
  -5   5  11     1246.82     1240.48     34.09 o
  -4   5  11      654.78      692.62     29.36 o
  -3   5  11     1177.81     1109.92     23.31 o
  -2   5  11      193.88      166.77     10.87 o
  -1   5  11     6738.66     6529.04     98.15 o
   0   5  11     1420.87     1457.10     28.14 o
   1   5  11     2861.10     2781.61     45.15 o
   2   5  11     1570.02     1608.71     38.41 o
   3   5  11     1245.93     1267.89     46.39 o
   4   5  11      984.92     1020.37     44.33 o
   5   5  11      528.75      452.32     44.14 o
   6   5  11     1039.27     1010.93     83.79 o
   7   5  11       45.53       27.50     42.47 o
   8   5  11      342.90      239.77     72.60 o
 -11   6  11       22.62      -20.30     53.32 o
 -10   6  11      206.51      146.32     43.23 o
  -9   6  11      184.15      200.87     38.68 o
  -8   6  11       22.48       14.38     31.74 o
  -7   6  11      185.78      219.05     30.32 o
  -6   6  11      123.75      171.54     24.68 o
  -5   6  11     1341.22     1372.88     39.98 o
  -4   6  11      212.58      204.64     16.80 o
  -3   6  11      331.64      333.69     16.86 o
  -2   6  11        1.31       18.84     10.74 o
  -1   6  11        1.67        4.04      9.42 o
   0   6  11       33.67        9.66     12.26 o
   1   6  11     1301.55     1209.50     36.42 o
   2   6  11       20.44       -2.53     21.34 o
   3   6  11        1.98      -13.86     24.02 o
   4   6  11        5.32       17.05     27.36 o
   5   6  11       61.10       12.54     31.10 o
   6   6  11      330.21      320.57     41.11 o
   7   6  11       16.88      -27.23     42.51 o
   8   6  11        0.65       44.25     68.32 o
 -10   7  11      286.22      241.23     44.49 o
  -9   7  11       95.63       62.11     37.63 o
  -8   7  11     2300.20     2284.73     69.92 o
  -7   7  11       75.78      124.80     30.48 o
  -6   7  11     2778.38     2823.67     71.13 o
  -5   7  11      222.27      211.60     23.49 o
  -4   7  11     3720.53     3577.95     68.33 o
  -3   7  11       58.84       45.36     16.09 o
  -2   7  11     3394.70     3237.47     57.75 o
  -1   7  11       81.64       80.64     15.14 o
   0   7  11     2823.18     2748.45     58.52 o
   1   7  11     3157.63     3017.35     76.16 o
   2   7  11      877.29      894.35     38.89 o
   3   7  11     1163.61     1070.37     45.09 o
   4   7  11        6.21       -1.78     28.92 o
   5   7  11      345.57      363.40     39.38 o
   6   7  11      327.89      436.47     44.56 o
   7   7  11      401.11      356.72     52.15 o
 -10   8  11       98.88      -23.17     45.12 o
  -9   8  11      536.46      601.09     47.28 o
  -8   8  11       91.50       76.94     35.17 o
  -7   8  11     1038.71     1057.95     43.88 o
  -6   8  11       69.52       81.60     26.10 o
  -5   8  11     1350.26     1462.38     44.55 o
  -4   8  11      108.30       75.73     23.19 o
  -3   8  11     1733.38     1654.79     43.63 o
  -2   8  11        4.72      -10.82     17.87 o
  -1   8  11     1210.76     1224.49     43.36 o
   0   8  11      187.03      147.99     24.45 o
   1   8  11     2036.76     1933.36     58.47 o
   2   8  11     1158.42     1126.86     45.28 o
   3   8  11        4.31      -27.53     27.53 o
   4   8  11       26.95       20.46     30.29 o
   5   8  11       54.74        5.02     34.19 o
   6   8  11      534.78      541.81     60.47 o
   7   8  11       16.72       93.98     68.14 o
 -10   9  11       61.04      -60.56     60.56 o
  -9   9  11      233.38      226.25     42.44 o
  -8   9  11       21.29       29.64     35.47 o
  -7   9  11       38.05      -19.64     29.45 o
  -6   9  11      155.72      203.34     29.77 o
  -5   9  11       72.54       55.90     24.87 o
  -4   9  11        5.48       15.86     22.23 o
  -3   9  11      482.04      427.12     26.27 o
  -2   9  11        3.50       -8.59     19.17 o
  -1   9  11     1262.18     1240.77     45.75 o
   0   9  11      111.53       51.10     25.56 o
   1   9  11      266.73      291.32     30.88 o
   2   9  11       54.18       25.66     28.04 o
   3   9  11      407.67      423.54     37.24 o
   4   9  11      375.85      364.15     38.71 o
   5   9  11        6.57       21.17     36.66 o
   6   9  11       83.99      123.87     41.68 o
  -9  10  11      235.92       72.69     45.62 o
  -8  10  11      110.64       87.29     38.97 o
  -7  10  11      488.25      570.98     39.19 o
  -6  10  11       17.38        9.43     28.29 o
  -5  10  11      992.98     1064.78     41.80 o
  -4  10  11      181.61      158.17     32.35 o
  -3  10  11      357.06      370.94     30.60 o
  -2  10  11     1193.11     1246.42     40.79 o
  -1  10  11      767.40      708.64     39.06 o
   0  10  11     2178.36     2170.45     66.67 o
   1  10  11      873.73      954.01     45.24 o
   2  10  11     1062.92     1102.66     49.25 o
   3  10  11      762.62      794.82     78.19 o
   4  10  11      557.52      541.47     44.54 o
   5  10  11      400.43      345.76     44.22 o
   6  10  11       52.64       25.47     65.72 o
  -9  11  11       68.47       16.07     74.38 o
  -8  11  11       54.04       22.12     39.13 o
  -7  11  11       74.82      107.90     34.85 o
  -6  11  11      160.34      133.13     32.86 o
  -5  11  11        3.57       34.76     32.06 o
  -4  11  11       15.09       32.39     26.63 o
  -3  11  11      190.19      193.21     27.42 o
  -2  11  11       59.91       63.86     25.34 o
  -1  11  11      294.20      315.05     30.39 o
   0  11  11      140.60      155.28     32.61 o
   1  11  11      290.62      250.65     35.21 o
   2  11  11      183.82       87.85     34.31 o
   3  11  11      266.40      187.85     38.38 o
   4  11  11      154.52      174.95     40.63 o
   5  11  11        5.55      -20.22     39.51 o
  -8  12  11        8.18      -21.34     44.00 o
  -7  12  11      110.26       47.26     34.24 o
  -6  12  11       39.55       30.58     33.84 o
  -5  12  11      159.17      168.88     33.51 o
  -4  12  11       97.85       83.57     29.79 o
  -3  12  11      520.39      438.19     33.83 o
  -2  12  11       16.91      -16.64     26.45 o
  -1  12  11      214.37      243.90     32.33 o
   0  12  11      336.71      361.75     44.19 o
   1  12  11       57.85       43.13     33.82 o
   2  12  11       94.19       65.29     35.77 o
   3  12  11       92.27       81.88     39.43 o
   4  12  11      182.41      173.99     42.55 o
   5  12  11       24.93       -4.65     54.81 o
  -7  13  11        8.75      -20.81     38.48 o
  -6  13  11      243.90      215.24     41.47 o
  -5  13  11       97.36      127.42     34.89 o
  -4  13  11      692.98      751.73     42.34 o
  -3  13  11      164.98      151.76     32.67 o
  -2  13  11      632.55      588.88     40.11 o
  -1  13  11      362.52      412.20     35.29 o
   0  13  11      322.97      335.29     41.44 o
   1  13  11      415.18      393.38     43.48 o
   2  13  11      440.85      471.63     45.50 o
   3  13  11      266.32      282.71     45.70 o
   4  13  11      246.53      296.87     68.79 o
  -6  14  11        4.74      -39.62     39.62 o
  -5  14  11       27.09       54.77     37.10 o
  -4  14  11      160.15      145.51     36.15 o
  -3  14  11      210.02      236.27     36.46 o
  -2  14  11      111.65      141.99     34.36 o
  -1  14  11       54.91      -23.11     31.96 o
   0  14  11      107.19       78.56     50.09 o
   1  14  11       91.80        9.28     39.67 o
   2  14  11       19.16      -27.80     39.93 o
   3  14  11      106.87      -16.11     56.23 o
  -5  15  11        1.36       -1.40     50.65 o
  -4  15  11      220.93      128.50     41.71 o
  -3  15  11        1.37       -5.84     40.57 o
  -2  15  11      347.18      383.95     57.21 o
  -1  15  11        3.36      -37.60     37.60 o
   0  15  11      112.48       99.97     48.75 o
   1  15  11       50.77       -0.79     48.25 o
 -11   0  12      181.43      134.42     59.78 o
 -10   0  12      239.56      248.47     56.94 o
  -9   0  12      417.68      390.86     53.23 o
  -8   0  12     1205.15     1326.16     74.15 o
  -7   0  12     1393.10     1301.32     62.52 o
  -6   0  12     3394.74     3352.83    105.74 o
  -5   0  12     1689.43     1692.10     43.53 o
  -4   0  12     3657.86     3720.05     93.07 o
  -3   0  12     1570.22     1471.54     42.68 o
  -2   0  12     6197.62     5976.05    197.35 o
  -1   0  12      474.72      543.52     29.60 o
   0   0  12     3044.50     2775.26     61.42 o
   1   0  12      211.08      268.12     17.80 o
   2   0  12     5686.22     5241.50    113.92 o
   3   0  12        9.50       -1.32     26.22 o
   4   0  12      496.02      524.57     52.49 o
   5   0  12     1375.08     1478.63     94.61 o
   6   0  12      156.50      185.66     55.71 o
   7   0  12      632.98      589.07     74.86 o
   8   0  12      519.78      649.15    116.84 o
 -11   1  12       41.65       44.12     41.67 o
 -10   1  12       18.89       -2.80     36.05 o
  -9   1  12      520.79      536.01     40.12 o
  -8   1  12        2.44      -27.00     27.00 o
  -7   1  12     1259.94     1337.42     44.67 o
  -6   1  12     1589.71     1596.49     49.52 o
  -5   1  12     1292.87     1291.06     27.91 o
  -4   1  12     1684.61     1633.96     33.02 o
  -3   1  12       43.02       49.90      9.98 o
  -2   1  12      430.65      413.46     18.61 o
  -1   1  12     2752.01     2522.42     56.85 o
   0   1  12     3287.75     3112.21     58.24 o
   1   1  12       18.46       24.44     10.05 o
   2   1  12      171.35      123.68     11.88 o
   3   1  12      757.72      701.05     32.61 o
   4   1  12        2.36      -26.44     26.44 o
   5   1  12        5.07      -10.80     30.58 o
   6   1  12      195.77      271.09     41.38 o
   7   1  12        1.37      -39.42     39.42 o
   8   1  12       50.94      -59.82     59.82 o
 -11   2  12      631.74      623.69     50.76 o
 -10   2  12        0.94        2.37     36.16 o
  -9   2  12      337.62      361.35     37.20 o
  -8   2  12      106.11       56.19     28.65 o
  -7   2  12      336.75      361.07     29.06 o
  -6   2  12      135.98       89.61     22.01 o
  -5   2  12       18.57       25.15     11.53 o
  -4   2  12      360.89      373.82     15.22 o
  -3   2  12       18.11       23.66      8.57 o
  -2   2  12      759.86      834.75     28.70 o
  -1   2  12      569.67      613.86     32.04 o
   0   2  12     3070.41     3076.15     63.61 o
   1   2  12        0.17        4.77      8.15 o
   2   2  12      762.86      905.65     31.46 o
   3   2  12      366.51      306.09     26.45 o
   4   2  12     1284.85     1314.36     53.83 o
   5   2  12       15.25        3.40     31.76 o
   6   2  12     1297.77     1320.66     65.81 o
   7   2  12        7.41      -14.18     40.82 o
   8   2  12       17.59      -50.52     80.88 o
 -11   3  12        4.72      -44.31     44.31 o
 -10   3  12      596.73      554.21     45.68 o
  -9   3  12      159.44      170.84     34.87 o
  -8   3  12     1303.39     1304.31     50.85 o
  -7   3  12      831.11      905.20     38.50 o
  -6   3  12     1002.60      995.73     36.07 o
  -5   3  12      816.11      902.31     25.39 o
  -4   3  12      150.86      172.48     12.86 o
  -3   3  12     3623.97     3561.14     59.85 o
  -2   3  12       73.53      106.11     13.11 o
  -1   3  12     2516.05     2474.37     54.17 o
   0   3  12     1044.40     1021.02     31.27 o
   1   3  12     4310.72     4200.95     65.81 o
   2   3  12      157.47      125.02     22.81 o
   3   3  12     2061.35     2031.20     58.86 o
   4   3  12      268.42      245.90     29.98 o
   5   3  12     2191.23     2194.40     77.34 o
   6   3  12       44.71      106.75     38.97 o
   7   3  12      398.77      367.18     48.36 o
   8   3  12      119.35      101.72     68.93 o
 -11   4  12       51.63       48.79     53.20 o
 -10   4  12       34.77        0.75     37.53 o
  -9   4  12      120.71       60.20     34.08 o
  -8   4  12       47.72        6.07     29.11 o
  -7   4  12      188.10      198.54     28.34 o
  -6   4  12        2.05        9.11     20.35 o
  -5   4  12       18.89       20.71     22.83 o
  -4   4  12       68.96       71.08     12.54 o
  -3   4  12       21.32        2.58      9.52 o
  -2   4  12      113.73      130.74     15.24 o
  -1   4  12     3212.11     3176.57     62.93 o
   0   4  12      200.78      171.57     18.26 o
   1   4  12       31.63       48.67     15.01 o
   2   4  12     1157.99     1122.14     46.49 o
   3   4  12        1.60      -18.91     22.76 o
   4   4  12      748.13      802.38     40.30 o
   5   4  12       11.31       19.62     33.07 o
   6   4  12      826.10      795.79     54.06 o
   7   4  12        4.76       -2.15     41.45 o
 -11   5  12       17.34      -51.18     51.18 o
 -10   5  12       28.10        7.55     38.08 o
  -9   5  12       28.88       26.09     51.59 o
  -8   5  12       56.63        7.47     30.20 o
  -7   5  12      486.75      496.62     33.68 o
  -6   5  12      155.30      203.85     23.96 o
  -5   5  12     1850.18     1776.00     44.66 o
  -4   5  12      338.87      360.66     22.38 o
  -3   5  12     1213.87     1164.43     27.32 o
  -2   5  12      966.22     1000.51     32.38 o
  -1   5  12     1865.21     1801.04     42.18 o
   0   5  12      475.62      511.50     19.59 o
   1   5  12      877.04      950.12     47.34 o
   2   5  12      177.84      118.02     23.13 o
   3   5  12      205.31      196.28     27.51 o
   4   5  12       81.73       56.83     27.90 o
   5   5  12       49.12       32.10     34.71 o
   6   5  12      242.71      211.06     43.04 o
   7   5  12      257.52      248.04     48.33 o
 -10   6  12       22.92       -4.88     38.77 o
  -9   6  12      168.31      176.56     55.40 o
  -8   6  12      154.92      169.65     34.02 o
  -7   6  12      471.00      516.88     40.07 o
  -6   6  12      978.17     1069.79     38.23 o
  -5   6  12     1067.99     1058.60     34.61 o
  -4   6  12     2382.29     2344.11     58.19 o
  -3   6  12      119.97      114.76     15.61 o
  -2   6  12     1821.77     1715.65     37.44 o
  -1   6  12      541.31      556.75     19.87 o
   0   6  12     2153.95     1971.84     44.04 o
   1   6  12       57.06       35.69     18.35 o
   2   6  12      674.21      680.26     34.54 o
   3   6  12       23.30       -8.15     24.92 o
   4   6  12     1063.24     1038.97     50.69 o
   5   6  12      292.54      232.68     45.97 o
   6   6  12      350.80      414.19     48.70 o
   7   6  12      101.20       44.25     63.78 o
 -10   7  12       73.61        1.09     44.11 o
  -9   7  12        8.17       30.67     37.13 o
  -8   7  12       60.86       77.02     34.09 o
  -7   7  12        0.92       25.11     27.36 o
  -6   7  12      342.81      363.77     30.48 o
  -5   7  12       47.94       32.34     22.81 o
  -4   7  12       11.43      -17.48     20.91 o
  -3   7  12      235.07      256.46     22.80 o
  -2   7  12        7.03        3.94     17.05 o
  -1   7  12       23.59       10.00     16.04 o
   0   7  12      127.04      108.80     19.39 o
   1   7  12        2.12      -21.63     21.63 o
   2   7  12       32.22       -2.20     24.16 o
   3   7  12      161.30      138.69     28.93 o
   4   7  12        1.07      -10.15     29.34 o
   5   7  12       30.60       11.24     36.93 o
   6   7  12       18.56       51.49     44.32 o
   7   7  12        2.37      -61.88     61.88 o
 -10   8  12      122.00       68.75     53.36 o
  -9   8  12       22.63        4.67     38.34 o
  -8   8  12      500.56      504.97     41.69 o
  -7   8  12      139.37      228.63     31.34 o
  -6   8  12     1185.99     1249.45     43.78 o
  -5   8  12      169.27      206.33     34.54 o
  -4   8  12     1551.98     1559.56     49.42 o
  -3   8  12      251.48      259.00     25.41 o
  -2   8  12     1240.49     1308.17     42.41 o
  -1   8  12      684.63      643.44     32.70 o
   0   8  12      840.67      853.70     42.83 o
   1   8  12       83.37       92.49     25.65 o
   2   8  12      517.11      532.30     34.96 o
   3   8  12       22.11       22.01     28.92 o
   4   8  12      112.95      108.18     33.80 o
   5   8  12      120.48       31.59     39.72 o
   6   8  12       65.13       39.41     44.88 o
  -9   9  12      138.87      162.89     41.30 o
  -8   9  12       71.49       48.71     38.15 o
  -7   9  12      876.18     1013.23     44.62 o
  -6   9  12      339.12      418.06     32.67 o
  -5   9  12     2602.92     2612.83     63.87 o
  -4   9  12      849.88      945.42     35.60 o
  -3   9  12     1458.03     1568.71     49.84 o
  -2   9  12      405.28      418.50     29.58 o
  -1   9  12     1821.31     1717.46     59.08 o
   0   9  12     1398.93     1357.58     49.86 o
   1   9  12      805.96      786.20     40.14 o
   2   9  12       41.46       -9.10     28.54 o
   3   9  12      429.37      473.69     39.34 o
   4   9  12       72.99       61.26     34.74 o
   5   9  12      347.84      351.56     47.97 o
   6   9  12      159.04       59.60     66.42 o
  -9  10  12        1.31        2.77     49.93 o
  -8  10  12       10.71      -22.55     36.58 o
  -7  10  12       25.15       -5.02     31.35 o
  -6  10  12      111.30      140.63     30.81 o
  -5  10  12       34.79       37.66     27.06 o
  -4  10  12      505.51      519.47     31.59 o
  -3  10  12      164.41      179.61     24.91 o
  -2  10  12        2.99      -16.40     24.65 o
  -1  10  12      724.13      804.13     41.05 o
   0  10  12        2.22       17.30     27.44 o
   1  10  12        0.09      -27.89     31.76 o
   2  10  12        2.35       19.12     30.93 o
   3  10  12       44.81      -21.21     32.64 o
   4  10  12       28.13       27.53     36.14 o
   5  10  12       70.64       71.75     44.98 o
  -8  11  12      167.31      145.42     47.96 o
  -7  11  12       43.56      -14.68     33.48 o
  -6  11  12       55.41       10.49     31.58 o
  -5  11  12      111.31       84.78     29.89 o
  -4  11  12       18.57       70.83     26.95 o
  -3  11  12     1445.74     1511.02     47.93 o
  -2  11  12      117.78       75.86     25.85 o
  -1  11  12      985.22     1072.51     59.75 o
   0  11  12     1367.91     1322.18     55.43 o
   1  11  12     2288.64     2259.08     72.82 o
   2  11  12       53.48      -11.09     33.59 o
   3  11  12      876.63      956.31     52.58 o
   4  11  12      117.04      107.66     45.06 o
   5  11  12      499.67      596.39    148.11 o
  -8  12  12      160.21       73.57     52.32 o
  -7  12  12      194.86      146.59     35.64 o
  -6  12  12      134.48      145.89     39.83 o
  -5  12  12      115.01       59.78     31.63 o
  -4  12  12      315.15      362.45     37.01 o
  -3  12  12        4.00      -25.88     27.68 o
  -2  12  12     1430.59     1464.70     54.22 o
  -1  12  12      182.04      116.94     36.86 o
   0  12  12     1884.59     1992.59     69.69 o
   1  12  12        0.69      -29.79     33.52 o
   2  12  12      939.26      939.72     52.34 o
   3  12  12       98.83      137.83     40.44 o
   4  12  12      879.21      770.21     87.09 o
  -7  13  12       36.72       27.34     48.01 o
  -6  13  12       61.24       54.94     39.22 o
  -5  13  12       22.26      -36.58     36.58 o
  -4  13  12      289.61      314.25     46.72 o
  -3  13  12       51.23       76.45     35.59 o
  -2  13  12       82.25       92.10     34.36 o
  -1  13  12        0.12        0.86     33.08 o
   0  13  12      345.87      385.18     42.25 o
   1  13  12      312.17      315.79     42.92 o
   2  13  12        9.46       32.89     38.77 o
   3  13  12       17.16      -53.65     53.65 o
  -5  14  12      711.78      740.15     58.14 o
  -4  14  12      237.71      234.52     42.44 o
  -3  14  12      502.54      606.82     54.01 o
  -2  14  12      816.99      895.10     51.14 o
  -1  14  12      249.38      249.67     40.15 o
   0  14  12      304.88      297.99     44.11 o
   1  14  12       13.84      -14.26     40.95 o
   2  14  12      290.15      226.88     60.76 o
  -4  15  12      401.57      367.74     88.24 o
  -3  15  12      134.10      124.19     52.93 o
  -2  15  12      211.77      148.54     52.64 o
  -1  15  12      586.56      599.48     61.72 o
   0  15  12       79.89       80.81     57.73 o
 -11   1  13      315.30      215.77     54.59 o
 -10   1  13        0.34       -6.06     35.76 o
  -9   1  13      573.94      652.97     41.65 o
  -8   1  13        3.44      -20.96     27.37 o
  -7   1  13      656.97      778.14     35.36 o
  -6   1  13       60.30       15.55     22.69 o
  -5   1  13     1325.55     1240.92     61.18 o
  -4   1  13      896.93      958.05     25.92 o
  -3   1  13     3302.16     3168.29     59.98 o
  -2   1  13     1641.71     1634.35     41.37 o
  -1   1  13     1319.26     1209.98     33.51 o
   0   1  13      593.95      653.88     22.44 o
   1   1  13     1242.21     1179.82     39.81 o
   2   1  13      827.46      886.07     37.86 o
   3   1  13      286.70      301.20     52.96 o
   4   1  13      316.28      379.33     35.55 o
   5   1  13        2.67      -17.63     32.66 o
   6   1  13      229.28      177.48     40.83 o
   7   1  13        2.14      -39.87     39.87 o
 -11   2  13       46.49       -2.76     50.59 o
 -10   2  13      324.22      272.19     40.89 o
  -9   2  13        4.93       14.61     32.18 o
  -8   2  13      363.73      383.71     33.79 o
  -7   2  13       16.41       13.84     24.42 o
  -6   2  13     1003.84     1045.47     36.31 o
  -5   2  13      148.91      141.20     20.25 o
  -4   2  13     3825.98     3721.39     66.10 o
  -3   2  13      775.20      803.85     32.38 o
  -2   2  13     2382.23     2185.57     53.52 o
  -1   2  13      753.26      786.32     27.05 o
   0   2  13     3852.46     3535.55     79.62 o
   1   2  13       53.69       64.54     13.82 o
   2   2  13      385.71      416.62     30.15 o
   3   2  13      508.73      564.93     57.09 o
   4   2  13       58.37       57.97     29.53 o
   5   2  13       75.49       83.80     34.49 o
   6   2  13        5.92        4.87     37.72 o
   7   2  13        6.54      -40.78     40.78 o
 -11   3  13       17.66       18.96     51.28 o
 -10   3  13       40.32       64.96     38.07 o
  -9   3  13       10.38       29.75     32.96 o
  -8   3  13        7.42       19.52     28.91 o
  -7   3  13        7.08       12.56     24.55 o
  -6   3  13      242.24      292.97     24.79 o
  -5   3  13       57.86       38.67     21.37 o
  -4   3  13        3.79        7.21     13.91 o
  -3   3  13      319.74      315.39     20.07 o
  -2   3  13       44.65       32.05     12.18 o
  -1   3  13      109.73      151.88     17.76 o
   0   3  13      411.50      453.77     22.93 o
   1   3  13       25.26       22.53     13.57 o
   2   3  13      131.11      126.07     24.42 o
   3   3  13      111.71       85.89     27.69 o
   4   3  13      579.39      678.08     64.22 o
   5   3  13      154.37      149.89     36.41 o
   6   3  13      254.93      287.79     50.53 o
   7   3  13        4.09       52.23     61.50 o
 -11   4  13       19.04       30.97     52.28 o
 -10   4  13      793.50      794.72     66.93 o
  -9   4  13      162.60      179.41     35.96 o
  -8   4  13      643.63      673.37     44.46 o
  -7   4  13        0.84       17.19     25.28 o
  -6   4  13      700.23      735.25     35.03 o
  -5   4  13       47.74       27.77     21.75 o
  -4   4  13      399.81      452.45     19.65 o
  -3   4  13     1383.32     1390.30     41.80 o
  -2   4  13     2497.90     2430.95     68.39 o
  -1   4  13     2397.01     2182.15     63.20 o
   0   4  13     1456.10     1488.37     72.22 o
   1   4  13     4096.44     3821.44     79.71 o
   2   4  13     1537.56     1418.25     47.16 o
   3   4  13     1300.64     1343.82     54.19 o
   4   4  13      378.66      397.79     51.73 o
   5   4  13     1731.24     1748.26     70.34 o
   6   4  13      411.65      366.33     41.37 o
   7   4  13      523.08      553.00     79.60 o
 -10   5  13      361.90      426.42     49.90 o
  -9   5  13      343.24      343.10     39.42 o
  -8   5  13      119.98       95.64     31.85 o
  -7   5  13      173.68      198.02     29.20 o
  -6   5  13      607.04      651.21     30.02 o
  -5   5  13       55.34       50.06     21.68 o
  -4   5  13        3.37      -18.43     18.43 o
  -3   5  13      544.78      579.83     22.15 o
  -2   5  13      253.99      233.77     25.82 o
  -1   5  13     2148.31     1988.55     61.64 o
   0   5  13     2141.69     1979.64     52.82 o
   1   5  13      521.63      560.58     25.44 o
   2   5  13     3919.88     3526.85     86.45 o
   3   5  13      413.49      421.84     37.99 o
   4   5  13     1624.00     1594.33     64.72 o
   5   5  13      259.17      319.72     42.29 o
   6   5  13      784.00      694.03     54.78 o
   7   5  13       79.42       44.46     76.65 o
 -10   6  13       58.28       74.02     50.32 o
  -9   6  13      104.98      146.48     37.60 o
  -8   6  13      215.04      283.90     35.57 o
  -7   6  13       91.65       55.95     28.22 o
  -6   6  13      374.93      358.91     28.89 o
  -5   6  13      396.57      423.94     29.27 o
  -4   6  13      921.85      985.32     35.53 o
  -3   6  13        4.77       -2.93     15.59 o
  -2   6  13      297.17      314.38     25.07 o
  -1   6  13       17.98       26.66     16.03 o
   0   6  13       26.13       44.83     16.64 o
   1   6  13      970.70     1028.42     39.32 o
   2   6  13       12.76       -8.35     23.22 o
   3   6  13        0.79       48.90     29.45 o
   4   6  13       29.57       26.51     33.27 o
   5   6  13       29.28        5.92     36.54 o
   6   6  13      347.12      374.78     70.67 o
 -10   7  13       97.69      107.02     51.47 o
  -9   7  13      661.63      654.66     47.11 o
  -8   7  13        3.70       48.84     33.45 o
  -7   7  13     1906.33     1940.51     56.46 o
  -6   7  13      606.60      669.64     35.03 o
  -5   7  13     3940.53     3949.04     89.51 o
  -4   7  13      712.59      748.92     33.57 o
  -3   7  13     3456.29     3292.67     74.56 o
  -2   7  13      841.68      858.80     28.90 o
  -1   7  13     3684.06     3526.18     71.22 o
   0   7  13      625.35      662.46     32.15 o
   1   7  13     1231.94     1244.98     45.74 o
   2   7  13       15.75       22.58     25.10 o
   3   7  13       82.68       88.90     32.54 o
   4   7  13      164.88      145.32     37.85 o
   5   7  13       14.55      -19.49     38.83 o
   6   7  13      160.95      251.75     56.75 o
 -10   8  13        2.98       71.29     52.82 o
  -9   8  13       88.70       60.12     39.06 o
  -8   8  13      499.60      505.43     41.22 o
  -7   8  13       18.10       21.03     28.71 o
  -6   8  13      859.67      932.93     38.41 o
  -5   8  13      598.23      689.09     44.81 o
  -4   8  13     1450.55     1483.86     48.44 o
  -3   8  13        2.14      -22.18     22.18 o
  -2   8  13     1965.73     1851.16     51.91 o
  -1   8  13      679.58      648.90     31.04 o
   0   8  13     1670.57     1732.28     54.43 o
   1   8  13       53.89       49.45     25.74 o
   2   8  13       72.02       26.47     27.68 o
   3   8  13      108.18       20.31     33.61 o
   4   8  13       12.83      -11.42     36.49 o
   5   8  13        5.96      -39.41     39.41 o
   6   8  13       14.40      -62.95     62.95 o
  -9   9  13       25.67       44.53     49.85 o
  -8   9  13       34.84      -34.43     34.43 o
  -7   9  13       18.65       37.23     40.30 o
  -6   9  13      146.85      120.39     28.54 o
  -5   9  13        4.27       45.71     28.56 o
  -4   9  13       10.12       -9.48     25.64 o
  -3   9  13        5.72       -4.69     23.88 o
  -2   9  13       45.28       22.01     23.48 o
  -1   9  13       60.03       52.19     23.94 o
   0   9  13       52.71       41.65     26.31 o
   1   9  13      101.09      109.94     29.02 o
   2   9  13      376.59      372.32     39.75 o
   3   9  13       99.38      114.31     37.67 o
   4   9  13      454.94      449.48     47.37 o
   5   9  13       91.73      115.55     57.61 o
  -9  10  13      128.69      143.58     76.44 o
  -8  10  13      462.25      551.98     45.77 o
  -7  10  13       37.26      -15.70     31.23 o
  -6  10  13      434.58      587.31     59.50 o
  -5  10  13        8.25       39.14     30.88 o
  -4  10  13      244.63      293.51     44.75 o
  -3  10  13      307.12      372.25     32.50 o
  -2  10  13      841.87      876.05     39.80 o
  -1  10  13       75.78       77.77     26.58 o
   0  10  13      272.16      235.31     32.11 o
   1  10  13     1413.16     1382.51     54.14 o
   2  10  13      231.03      212.58     39.04 o
   3  10  13      683.07      702.03     51.69 o
   4  10  13      183.57      127.06     44.21 o
   5  10  13      876.10     1025.38    114.33 o
  -8  11  13        4.10      -31.58     57.31 o
  -7  11  13      257.31      233.89     42.02 o
  -6  11  13       35.98       27.15     35.42 o
  -5  11  13      136.10      150.87     41.30 o
  -4  11  13        4.40        3.70     30.35 o
  -3  11  13       24.87       57.91     36.31 o
  -2  11  13       10.00        0.40     28.46 o
  -1  11  13      185.48      135.10     30.51 o
   0  11  13       66.16      116.84     34.06 o
   1  11  13        6.13       12.03     32.52 o
   2  11  13       78.33      112.85     40.28 o
   3  11  13       85.11       82.66     42.22 o
   4  11  13      171.15      154.10    204.83 o
  -7  12  13        0.21       10.05     46.39 o
  -6  12  13       45.43       -4.79     37.62 o
  -5  12  13      128.03      125.65     39.21 o
  -4  12  13      299.89      206.25     36.33 o
  -3  12  13      177.03      193.01     35.04 o
  -2  12  13      192.98      149.08     33.42 o
  -1  12  13      191.79      249.99     41.73 o
   0  12  13      279.89      273.83     55.37 o
   1  12  13       97.98      128.18     37.68 o
   2  12  13       82.26       18.06     40.64 o
   3  12  13      113.36       22.38     50.20 o
  -6  13  13       43.62      -41.16     50.89 o
  -5  13  13      620.25      647.21     48.19 o
  -4  13  13      110.49      160.80     39.01 o
  -3  13  13      792.02      916.32     54.08 o
  -2  13  13      482.15      420.10     40.79 o
  -1  13  13      475.50      470.11     41.76 o
   0  13  13      267.65      191.17     48.54 o
   1  13  13      419.08      442.24     50.31 o
   2  13  13      421.69      517.40    129.92 o
  -5  14  13        0.10       -7.24     52.06 o
  -4  14  13      218.57      174.33     53.01 o
  -3  14  13        2.72      -19.30     37.14 o
  -2  14  13       43.03       55.81     37.33 o
  -1  14  13       53.98       22.89     36.31 o
   0  14  13        2.98      -58.57     58.57 o
   1  14  13      200.09      165.25     69.56 o
 -11   0  14       22.56      -68.50     68.50 o
 -10   0  14       27.10      -47.80     51.00 o
  -9   0  14      628.22      587.22     96.43 o
  -8   0  14      495.41      528.88     50.30 o
  -7   0  14     2422.94     2480.44     89.60 o
  -6   0  14      864.78     1014.87     49.62 o
  -5   0  14     4676.02     4679.03    166.42 o
  -4   0  14      428.36      483.44     31.80 o
  -3   0  14     8709.14     8311.03    190.59 o
  -2   0  14     1043.32      919.52     45.17 o
  -1   0  14     2724.77     2595.20    180.74 o
   0   0  14     1374.80     1328.73     41.86 o
   1   0  14     1213.28     1096.76     61.71 o
   2   0  14        5.89        8.32     30.35 o
   3   0  14      531.16      598.83     52.54 o
   4   0  14      192.18      197.78     47.50 o
   5   0  14       71.28       78.33     83.34 o
   6   0  14      268.74      245.54     62.65 o
   7   0  14      156.53      210.64     94.17 o
 -11   1  14        8.13      -13.07     49.92 o
 -10   1  14        4.00        9.88     35.86 o
  -9   1  14        1.56      -31.33     31.33 o
  -8   1  14      351.52      369.76     46.89 o
  -7   1  14        2.12      -17.44     23.80 o
  -6   1  14     1424.67     1435.99     50.60 o
  -5   1  14      191.55      211.16     38.33 o
  -4   1  14     6377.54     6321.89    123.16 o
  -3   1  14       12.04      -13.82     13.82 o
  -2   1  14     2585.52     2275.73     70.49 o
  -1   1  14      201.99      162.01     17.59 o
   0   1  14     2159.26     1902.61     54.04 o
   1   1  14       97.26       94.96     17.51 o
   2   1  14      212.65      192.16     27.33 o
   3   1  14      154.96      130.86     28.27 o
   4   1  14        4.04      -22.20     29.70 o
   5   1  14       56.05       21.41     36.84 o
   6   1  14       44.38       50.95     45.52 o
   7   1  14       61.72       11.62     63.15 o
 -11   2  14       20.93      -29.49     50.61 o
 -10   2  14      379.86      444.85     43.39 o
  -9   2  14        4.77       -5.00     41.13 o
  -8   2  14      368.93      338.85     32.83 o
  -7   2  14        4.02      -23.74     23.74 o
  -6   2  14      273.22      282.27     24.40 o
  -5   2  14        9.07        5.92     18.76 o
  -4   2  14      269.06      297.47     28.29 o
  -3   2  14      180.87      187.27     25.05 o
  -2   2  14      169.14      173.56     23.22 o
  -1   2  14      681.40      738.14     35.45 o
   0   2  14      246.03      289.89     43.11 o
   1   2  14     1361.80     1269.07     39.30 o
   2   2  14      450.89      505.89     31.90 o
   3   2  14     1803.03     1720.00     96.29 o
   4   2  14      749.50      703.44     56.59 o
   5   2  14      934.17      794.81     50.66 o
   6   2  14        1.62        3.35     39.05 o
   7   2  14      168.74      227.96     70.03 o
 -11   3  14      199.46      130.11     54.06 o
 -10   3  14      202.14      188.63     40.02 o
  -9   3  14      725.06      837.25     54.13 o
  -8   3  14       98.61       94.48     32.18 o
  -7   3  14      653.41      699.88     34.80 o
  -6   3  14      729.77      796.99     37.82 o
  -5   3  14      386.67      408.59     35.62 o
  -4   3  14      738.80      827.06     27.71 o
  -3   3  14      271.56      325.83     27.84 o
  -2   3  14      623.52      624.58     43.99 o
  -1   3  14       43.32       51.37     28.53 o
   0   3  14     2210.74     1952.85     84.06 o
   1   3  14       34.99       23.99     17.37 o
   2   3  14     2309.27     2213.31     67.97 o
   3   3  14      349.78      443.59     37.77 o
   4   3  14     2101.12     1908.95     69.79 o
   5   3  14      159.90      198.22     38.23 o
   6   3  14      795.68      704.96     72.37 o
   7   3  14       31.38       22.63     64.12 o
 -10   4  14       46.87      110.92     39.23 o
  -9   4  14        2.36      -32.46     32.46 o
  -8   4  14      100.73      111.33     30.58 o
  -7   4  14        6.77       -6.64     25.01 o
  -6   4  14      293.17      316.07     29.25 o
  -5   4  14       83.07       53.40     22.96 o
  -4   4  14        5.37       -5.72     16.44 o
  -3   4  14       24.42        2.57     24.29 o
  -2   4  14        0.55        6.06     23.07 o
  -1   4  14      148.22      186.00     26.40 o
   0   4  14       10.66       -4.97     23.00 o
   1   4  14       38.49       48.60     18.88 o
   2   4  14       55.05       54.24     24.95 o
   3   4  14      398.11      454.56     37.11 o
   4   4  14      352.05      400.84     55.39 o
   5   4  14      146.34      117.25     34.01 o
   6   4  14       48.27       54.58     40.99 o
 -10   5  14        1.41      -24.65     51.02 o
  -9   5  14      165.05      222.62     37.69 o
  -8   5  14      368.53      386.96     35.85 o
  -7   5  14      344.99      333.58     30.76 o
  -6   5  14      540.28      608.82     33.96 o
  -5   5  14      143.12      191.23     26.11 o
  -4   5  14      468.13      505.73     28.72 o
  -3   5  14      617.85      618.58     43.79 o
  -2   5  14     1081.56     1057.01     50.56 o
  -1   5  14        1.90       27.16     25.57 o
   0   5  14      356.46      294.08     29.26 o
   1   5  14      121.62      165.52     34.99 o
   2   5  14     1058.71     1031.04     45.74 o
   3   5  14       19.82        4.30     29.64 o
   4   5  14      308.91      356.30     39.92 o
   5   5  14        3.02      -20.88     37.42 o
   6   5  14       51.73       -7.20     49.87 o
 -10   6  14      354.11      327.90     66.09 o
  -9   6  14      107.89       85.39     36.75 o
  -8   6  14      551.21      611.35     40.53 o
  -7   6  14      958.81     1003.10     42.76 o
  -6   6  14      574.55      599.42     48.51 o
  -5   6  14     1228.75     1304.73     50.12 o
  -4   6  14      471.07      501.53     31.74 o
  -3   6  14     1920.70     1813.19     43.68 o
  -2   6  14       51.82       57.72     21.92 o
  -1   6  14      767.32      800.71     36.79 o
   0   6  14       40.72       -5.97     25.06 o
   1   6  14     1155.00     1203.35     47.62 o
   2   6  14       68.19       42.68     27.94 o
   3   6  14     1129.43     1122.81     76.60 o
   4   6  14        4.17       18.91     34.97 o
   5   6  14      555.08      518.38     49.54 o
   6   6  14       84.22        5.58     61.69 o
 -10   7  14       11.10      -48.39     48.39 o
  -9   7  14       46.93      -17.78     35.87 o
  -8   7  14        0.57       28.03     32.31 o
  -7   7  14       77.27       65.73     31.88 o
  -6   7  14        7.86        5.86     30.15 o
  -5   7  14        7.58       -4.63     26.97 o
  -4   7  14       45.96       59.80     23.15 o
  -3   7  14        7.32      -20.03     20.03 o
  -2   7  14        1.74       24.50     20.85 o
  -1   7  14        7.79       17.75     20.64 o
   0   7  14        6.89       -8.51     33.98 o
   1   7  14       40.65       23.99     26.54 o
   2   7  14       98.88       85.43     30.44 o
   3   7  14       24.79       71.21     32.97 o
   4   7  14       31.38       56.12     41.60 o
   5   7  14       38.44      -14.40     40.31 o
   6   7  14       51.30       59.96     64.49 o
  -9   8  14      317.41      169.76     62.83 o
  -8   8  14       57.69       85.29     40.24 o
  -7   8  14      443.54      464.43     40.07 o
  -6   8  14       59.13      105.97     33.20 o
  -5   8  14     1276.53     1378.04     53.22 o
  -4   8  14      296.38      305.99     31.49 o
  -3   8  14     1392.20     1415.07     49.42 o
  -2   8  14       23.02       11.41     27.25 o
  -1   8  14     1664.20     1617.70     52.83 o
   0   8  14       38.81       59.64     27.07 o
   1   8  14      757.11      790.31     50.12 o
   2   8  14        1.27       -6.95     37.99 o
   3   8  14      656.57      676.33     47.24 o
   4   8  14        2.27       12.70     37.76 o
   5   8  14      188.19      249.29     54.27 o
  -9   9  14      125.47      150.03     62.49 o
  -8   9  14      216.36      178.73     43.75 o
  -7   9  14      234.80      196.68     44.02 o
  -6   9  14     1066.19     1104.79     53.30 o
  -5   9  14      385.05      363.53     37.14 o
  -4   9  14     1921.88     1860.23     62.40 o
  -3   9  14      436.68      445.97     34.12 o
  -2   9  14     2866.55     2760.04     75.47 o
  -1   9  14       28.80       26.34     26.28 o
   0   9  14     1235.83     1194.84     52.35 o
   1   9  14        0.15       -8.20     31.02 o
   2   9  14     1095.44     1087.10     54.41 o
   3   9  14        1.16      -35.74     35.74 o
   4   9  14      696.31      668.21     54.02 o
   5   9  14        3.31      -57.16     57.16 o
  -8  10  14        2.28       -0.47     56.59 o
  -7  10  14      145.33      168.53     39.04 o
  -6  10  14       35.54       62.31     37.15 o
  -5  10  14      154.04      164.61     37.18 o
  -4  10  14      143.32       88.57     32.71 o
  -3  10  14      310.29      303.94     34.65 o
  -2  10  14       75.59       81.52     29.85 o
  -1  10  14      124.95      191.13     31.84 o
   0  10  14      157.05      136.05     34.58 o
   1  10  14       59.03       58.43     34.48 o
   2  10  14      146.96       88.99     37.95 o
   3  10  14        9.97        9.70     38.80 o
   4  10  14      180.04      232.16     70.65 o
  -7  11  14      297.67      373.67     85.57 o
  -6  11  14        8.08      -31.45     38.26 o
  -5  11  14      164.30      213.54     50.70 o
  -4  11  14       34.00       31.56     34.25 o
  -3  11  14        2.90       -8.31     32.62 o
  -2  11  14      164.52      112.17     32.88 o
  -1  11  14       28.72       14.74     32.12 o
   0  11  14      425.67      358.88     42.03 o
   1  11  14      233.24      186.56     40.07 o
   2  11  14      692.40      716.99     53.51 o
   3  11  14      201.64      306.26     73.71 o
  -6  12  14       85.77       84.80     50.35 o
  -5  12  14       20.67       11.99     38.84 o
  -4  12  14       57.22      119.22     39.03 o
  -3  12  14       93.35       91.32     36.93 o
  -2  12  14        6.86      -40.88     40.88 o
  -1  12  14      658.15      672.27     46.59 o
   0  12  14      113.24       45.91     39.63 o
   1  12  14     1558.23     1495.53     69.41 o
   2  12  14       56.10      -13.75     47.13 o
  -5  13  14       46.78      268.68     81.79 o
  -4  13  14      476.61      468.62     53.95 o
  -3  13  14       35.72       15.55     38.95 o
  -2  13  14       78.81        4.04     37.66 o
  -1  13  14       21.08       -5.95     36.92 o
   0  13  14        0.06       24.63     46.77 o
   1  13  14       24.64      -45.12     72.18 o
  -3  14  14     1007.90     1094.31     80.16 o
  -2  14  14      106.81       63.44     55.11 o
  -1  14  14      591.09      657.61     67.59 o
 -10   1  15      182.97      181.91     38.44 o
  -9   1  15       27.06       51.85     37.07 o
  -8   1  15      441.71      409.96     33.69 o
  -7   1  15       32.84       17.69     23.65 o
  -6   1  15     1986.59     1987.45     57.78 o
  -5   1  15      107.19      121.32     26.35 o
  -4   1  15     2476.82     2473.31     60.86 o
  -3   1  15       48.25       61.52     17.87 o
  -2   1  15     2002.45     1825.55     60.02 o
  -1   1  15      834.05      881.33     38.52 o
   0   1  15      893.87      902.03     41.15 o
   1   1  15      597.06      653.36     31.21 o
   2   1  15      282.53      360.01     29.83 o
   3   1  15      625.43      702.58     40.70 o
   4   1  15      238.67      215.78     38.97 o
   5   1  15      168.60      146.60     41.33 o
   6   1  15        9.54      -43.57     45.19 o
 -10   2  15        2.43      -35.23     35.23 o
  -9   2  15      214.29      198.84     45.21 o
  -8   2  15       56.74       69.37     28.91 o
  -7   2  15      677.53      726.66     34.85 o
  -6   2  15       88.41      106.76     25.95 o
  -5   2  15     2567.60     2545.50     59.63 o
  -4   2  15       39.41       57.44     22.65 o
  -3   2  15     1667.36     1585.93    133.15 o
  -2   2  15      111.41      127.26     29.96 o
  -1   2  15     1869.80     1601.89     70.33 o
   0   2  15     1493.95     1297.61     63.84 o
   1   2  15      374.37      401.46     27.27 o
   2   2  15      587.22      604.21     47.74 o
   3   2  15      307.94      315.24     33.60 o
   4   2  15      197.14      122.45     34.48 o
   5   2  15      211.70      198.91     40.30 o
   6   2  15      120.34      125.12     71.68 o
 -10   3  15       85.27       59.02     37.97 o
  -9   3  15       88.18      108.82     38.59 o
  -8   3  15       50.27        6.76     28.35 o
  -7   3  15        3.07       45.06     29.48 o
  -6   3  15       28.61       -8.49     26.28 o
  -5   3  15        7.14      -20.34     20.84 o
  -4   3  15       26.11       27.68     20.23 o
  -3   3  15     1087.96     1091.00     61.81 o
  -2   3  15       65.28       47.15     30.21 o
  -1   3  15       55.54       62.22     31.19 o
   0   3  15       35.88        3.46     30.22 o
   1   3  15       88.16       68.91     26.05 o
   2   3  15        2.08      -11.11     24.15 o
   3   3  15       65.25      100.67     29.89 o
   4   3  15      134.49      110.95     34.28 o
   5   3  15      374.88      407.70     45.18 o
   6   3  15        0.55        3.52     88.55 o
 -10   4  15        9.38        7.73     45.18 o
  -9   4  15      463.83      513.42     41.26 o
  -8   4  15      112.30       82.93     35.36 o
  -7   4  15      757.53      796.14     43.16 o
  -6   4  15       32.50       32.34     24.60 o
  -5   4  15      546.06      655.38     42.26 o
  -4   4  15      216.19      240.34     20.21 o
  -3   4  15     1786.30     1694.76     80.38 o
  -2   4  15      345.62      322.50     30.10 o
  -1   4  15       44.45       51.57     24.08 o
   0   4  15      914.02     1039.22     48.81 o
   1   4  15      417.97      456.99     29.65 o
   2   4  15     2148.94     2139.93     68.55 o
   3   4  15      147.85      141.46     32.41 o
   4   4  15     1198.03     1293.39     52.09 o
   5   4  15       17.16       19.08     37.34 o
   6   4  15     1076.44     1160.39    142.90 o
 -10   5  15      393.58      419.88     66.92 o
  -9   5  15      104.16       79.16     40.63 o
  -8   5  15      585.11      618.88     44.97 o
  -7   5  15        4.41       35.43     31.49 o
  -6   5  15     1886.17     1921.56     56.27 o
  -5   5  15      278.06      339.35     28.98 o
  -4   5  15      429.05      462.32     27.89 o
  -3   5  15       60.63       59.53     28.95 o
  -2   5  15      587.64      599.25     40.04 o
  -1   5  15      264.44      275.34     54.63 o
   0   5  15      172.50      187.70     31.11 o
   1   5  15     1204.15     1100.01     45.51 o
   2   5  15       21.99        5.91     27.29 o
   3   5  15     1013.96     1119.78     66.48 o
   4   5  15       28.67       49.25     35.05 o
   5   5  15      753.21      696.96     53.32 o
   6   5  15      247.72      217.85     68.08 o
 -10   6  15       22.76      -53.34     58.40 o
  -9   6  15        1.79        6.27     54.43 o
  -8   6  15      201.65      160.29     63.51 o
  -7   6  15       18.70       24.91     33.27 o
  -6   6  15      387.03      449.02     36.02 o
  -5   6  15      809.42      898.37     50.76 o
  -4   6  15      173.47      183.13     25.28 o
  -3   6  15      495.62      511.02     32.94 o
  -2   6  15      951.08      959.59     51.68 o
  -1   6  15     1877.03     1844.00    105.02 o
   0   6  15       86.69       86.81     25.22 o
   1   6  15      568.20      631.59     36.45 o
   2   6  15      547.87      507.96     38.07 o
   3   6  15      125.24      203.81     36.08 o
   4   6  15        7.34      -35.30     35.30 o
   5   6  15       25.58       58.84     48.26 o
  -9   7  15       28.20      -53.92     53.92 o
  -8   7  15      164.75      210.12     41.43 o
  -7   7  15      188.90      138.23     34.37 o
  -6   7  15       86.13      102.17     32.67 o
  -5   7  15      791.57      891.94     42.24 o
  -4   7  15     2808.88     2833.42     74.94 o
  -3   7  15      519.36      520.77     30.50 o
  -2   7  15     2427.82     2374.32     73.39 o
  -1   7  15      548.43      534.22     35.38 o
   0   7  15     3116.25     2982.48     76.14 o
   1   7  15      108.61      121.64     29.79 o
   2   7  15      997.95      992.66     49.46 o
   3   7  15      132.85      136.63     36.16 o
   4   7  15      552.61      517.09     55.16 o
   5   7  15       48.51      -86.62    100.51 o
  -9   8  15       98.92       54.77     59.56 o
  -8   8  15       80.01       31.03     40.47 o
  -7   8  15       63.69       54.96     33.90 o
  -6   8  15      343.33      349.19     38.09 o
  -5   8  15      639.23      669.81     40.53 o
  -4   8  15      222.14      276.97     31.52 o
  -3   8  15     1202.85     1210.02     46.12 o
  -2   8  15      752.33      768.51     36.18 o
  -1   8  15     2184.33     2050.55     66.31 o
   0   8  15      186.40      156.20     30.27 o
   1   8  15      838.55      817.42     44.94 o
   2   8  15        7.72      -29.95     44.50 o
   3   8  15      268.81      295.13     46.52 o
   4   8  15       40.43       77.44     47.03 o
  -8   9  15       86.25       36.53     69.57 o
  -7   9  15       71.01       61.32     35.88 o
  -6   9  15      242.76      182.95     37.45 o
  -5   9  15       33.19       36.21     32.40 o
  -4   9  15       25.34       53.92     29.79 o
  -3   9  15       14.48       -4.43     27.54 o
  -2   9  15       13.92       41.11     26.42 o
  -1   9  15        1.49        0.77     25.76 o
   0   9  15       86.13      121.92     32.32 o
   1   9  15      469.73      480.93     40.92 o
   2   9  15       65.09       92.28     36.78 o
   3   9  15      157.73      191.55     42.45 o
   4   9  15       96.37       -6.61     48.76 o
  -8  10  15       21.95        4.64     56.56 o
  -7  10  15      836.71      931.62     56.84 o
  -6  10  15        7.00      -35.66     36.22 o
  -5  10  15      605.85      635.24     51.42 o
  -4  10  15        2.09      -31.24     31.24 o
  -3  10  15      812.70      809.59     47.85 o
  -2  10  15       62.00       52.55     29.37 o
  -1  10  15      314.39      317.51     44.57 o
   0  10  15      215.12      195.28     36.30 o
   1  10  15      277.63      237.78     39.62 o
   2  10  15      641.44      689.42     51.62 o
   3  10  15        5.62      -44.63     44.63 o
  -7  11  15       29.26       33.71     49.67 o
  -6  11  15       69.87       -7.77     46.78 o
  -5  11  15       13.33       19.39     37.12 o
  -4  11  15      417.20      443.12     41.77 o
  -3  11  15       50.69        0.34     33.34 o
  -2  11  15      278.29      290.50     54.91 o
  -1  11  15       62.17       55.60     33.05 o
   0  11  15       55.81      -35.80     36.07 o
   1  11  15      340.01      333.33     44.04 o
   2  11  15       81.95       -5.86     62.02 o
  -6  12  15      187.37      194.46     79.57 o
  -5  12  15      309.97      286.39     49.15 o
  -4  12  15      110.66      121.25     48.17 o
  -3  12  15        5.47        1.71     36.01 o
  -2  12  15        1.71       16.23     35.58 o
  -1  12  15      127.73       66.04     36.17 o
   0  12  15       98.07       99.36     41.81 o
   1  12  15       19.02       48.59     46.47 o
  -4  13  15      278.48      379.67     62.38 o
  -3  13  15       83.93      -19.83     42.17 o
  -2  13  15      157.53      190.83     45.45 o
  -1  13  15      212.99      187.84     45.10 o
   0  13  15      103.43      117.92     52.00 o
 -10   0  16       29.65      -55.67     60.15 o
  -9   0  16       26.94       13.30     44.09 o
  -8   0  16      303.35      256.83     48.69 o
  -7   0  16       19.43       87.18     47.70 o
  -6   0  16     1447.34     1363.63     78.21 o
  -5   0  16      909.67     1041.05     61.92 o
  -4   0  16     1893.17     1781.83     76.81 o
  -3   0  16      853.11      866.21     46.09 o
  -2   0  16     3780.76     3485.78    172.73 o
  -1   0  16        1.23       32.15     31.17 o
   0   0  16     8215.26     7326.34    241.30 o
   1   0  16     2312.61     1962.24     84.58 o
   2   0  16     3136.05     2868.57    115.73 o
   3   0  16      254.06      345.70     49.38 o
   4   0  16      756.97      788.98     67.50 o
   5   0  16       21.87       56.86     54.61 o
 -10   1  16        5.19       21.37     60.50 o
  -9   1  16       64.04       60.41     37.89 o
  -8   1  16       13.33        5.20     31.96 o
  -7   1  16      298.01      263.37     31.56 o
  -6   1  16      412.53      442.61     36.65 o
  -5   1  16      105.18      146.22     27.28 o
  -4   1  16      427.12      501.88     32.11 o
  -3   1  16      981.48      975.82     53.69 o
  -2   1  16       49.70      -13.90     27.27 o
  -1   1  16     1283.28     1129.36     55.82 o
   0   1  16      335.99      339.04     35.16 o
   1   1  16      624.22      659.37     32.83 o
   2   1  16      286.74      267.83     29.80 o
   3   1  16      282.65      316.52     35.80 o
   4   1  16      196.95      185.11     36.74 o
   5   1  16       83.04       39.38     38.27 o
 -10   2  16       46.76      -34.82     72.80 o
  -9   2  16      793.87      789.25     53.92 o
  -8   2  16      102.17       33.66     33.12 o
  -7   2  16      859.54      953.37     43.86 o
  -6   2  16      149.09      119.01     29.76 o
  -5   2  16     1803.50     1776.32     53.29 o
  -4   2  16       14.71        8.96     24.74 o
  -3   2  16       99.08       75.22     31.15 o
  -2   2  16      248.14      265.13     34.15 o
  -1   2  16       82.12      118.44     54.54 o
   0   2  16       33.62       38.81     30.69 o
   1   2  16      662.11      693.35     33.78 o
   2   2  16      100.51       96.46     26.51 o
   3   2  16      194.74      169.25     33.13 o
   4   2  16      169.10      205.21     37.34 o
   5   2  16      178.07      186.84     41.09 o
 -10   3  16      608.99      610.25     69.12 o
  -9   3  16       78.02        3.66     38.13 o
  -8   3  16     1390.98     1387.86     56.72 o
  -7   3  16      326.81      289.43     34.01 o
  -6   3  16     1579.27     1512.13     51.80 o
  -5   3  16      558.17      633.50     39.95 o
  -4   3  16      340.09      321.62     43.07 o
  -3   3  16     1157.55     1151.08     63.79 o
  -2   3  16        3.58       -5.39     30.42 o
  -1   3  16     1420.60     1348.02     69.20 o
   0   3  16       68.61       69.37     33.96 o
   1   3  16     1591.08     1432.37     50.12 o
   2   3  16      261.13      231.86     29.65 o
   3   3  16     1112.26     1099.52     50.62 o
   4   3  16      190.81      274.97     43.60 o
   5   3  16      396.33      338.86     45.16 o
 -10   4  16        7.35      -55.82     55.82 o
  -9   4  16      430.49      415.17     45.41 o
  -8   4  16        0.76       16.99     34.35 o
  -7   4  16      311.14      361.30     35.38 o
  -6   4  16      364.13      357.94     29.74 o
  -5   4  16      322.44      288.28     27.00 o
  -4   4  16       94.58       66.27     28.32 o
  -3   4  16       66.26       13.69     35.94 o
  -2   4  16      680.88      609.43     49.38 o
  -1   4  16        8.59       -8.46     32.87 o
   0   4  16       90.43       48.43     56.49 o
   1   4  16       30.69       55.80     28.17 o
   2   4  16       37.82       47.06     29.63 o
   3   4  16       15.59       -8.39     29.61 o
   4   4  16      175.87      182.10     50.57 o
   5   4  16      136.62      157.12     48.92 o
  -9   5  16      207.50      142.95     42.09 o
  -8   5  16       43.03       17.67     36.44 o
  -7   5  16      313.17      391.72     37.48 o
  -6   5  16      215.71      220.13     29.38 o
  -5   5  16      524.73      558.13     32.94 o
  -4   5  16      175.12      128.50     26.70 o
  -3   5  16      359.13      467.13     37.77 o
  -2   5  16       44.73       43.36     27.75 o
  -1   5  16      867.26     1040.08     50.24 o
   0   5  16       18.90       44.72     28.46 o
   1   5  16     1000.01      995.75     43.49 o
   2   5  16       66.19       95.76     29.94 o
   3   5  16      224.51      167.59     35.24 o
   4   5  16       30.46      -29.50     36.72 o
   5   5  16       47.31       10.11     69.45 o
  -9   6  16      184.65      209.48     59.88 o
  -8   6  16      315.15      328.78     42.94 o
  -7   6  16      469.95      562.48     42.51 o
  -6   6  16      445.85      541.86     43.62 o
  -5   6  16      515.81      563.34     35.01 o
  -4   6  16     1234.01     1277.76     44.92 o
  -3   6  16       48.87      100.41     62.24 o
  -2   6  16      920.26     1045.71     54.27 o
  -1   6  16        0.85      -30.23     30.23 o
   0   6  16     1395.30     1362.19     64.44 o
   1   6  16       36.75       32.60     27.24 o
   2   6  16     1044.43     1096.33     50.95 o
   3   6  16       19.33       -2.83     33.50 o
   4   6  16      390.74      335.97     43.76 o
  -9   7  16        1.32      -64.37     64.37 o
  -8   7  16      134.56       94.39     40.18 o
  -7   7  16        6.84      -18.86     32.54 o
  -6   7  16      201.97      204.52     34.15 o
  -5   7  16       18.70       17.46     30.58 o
  -4   7  16       61.39       85.77     26.62 o
  -3   7  16       22.85       38.31     27.47 o
  -2   7  16        2.41      -33.00     33.00 o
  -1   7  16       14.23      -19.36     40.39 o
   0   7  16       16.53       19.52     38.96 o
   1   7  16       37.53       48.90     29.13 o
   2   7  16       21.28        1.12     32.10 o
   3   7  16       89.72       58.63     37.32 o
   4   7  16       55.05       48.28     46.27 o
  -8   8  16      260.62      274.22     50.25 o
  -7   8  16       43.41       11.59     33.77 o
  -6   8  16      276.46      252.19     37.87 o
  -5   8  16       62.19       43.29     31.11 o
  -4   8  16     1097.43     1201.41     72.64 o
  -3   8  16       62.19       58.65     26.08 o
  -2   8  16      982.42     1015.34     41.67 o
  -1   8  16       12.24       20.17     24.66 o
   0   8  16     1613.63     1560.81     55.08 o
   1   8  16        2.32      -30.45     33.25 o
   2   8  16      687.23      678.04     46.91 o
   3   8  16        2.54      -20.72     37.34 o
   4   8  16      122.74      241.02     65.45 o
  -8   9  16        6.70       17.20     55.82 o
  -7   9  16      491.58      534.94     47.85 o
  -6   9  16      172.30      108.36     37.40 o
  -5   9  16      723.97      726.58     45.01 o
  -4   9  16       87.25       74.09     30.82 o
  -3   9  16     1071.55     1177.94     48.44 o
  -2   9  16       64.87       25.81     27.46 o
  -1   9  16     1265.30     1277.31     49.51 o
   0   9  16      234.87      278.25     32.55 o
   1   9  16      740.44      740.36     47.24 o
   2   9  16       19.54       65.64     39.07 o
   3   9  16      507.19      475.88     55.51 o
  -7  10  16      233.33      161.47     67.26 o
  -6  10  16       30.12      -38.95     42.56 o
  -5  10  16       29.37       29.08     34.51 o
  -4  10  16      245.38      170.10     35.17 o
  -3  10  16       52.98       43.28     31.54 o
  -2  10  16       20.64       31.53     30.07 o
  -1  10  16       78.49       39.41     30.72 o
   0  10  16      336.97      372.05     36.61 o
   1  10  16      305.41      299.32     41.71 o
   2  10  16       92.30       43.73     45.05 o
  -6  11  16      443.22      428.43     63.56 o
  -5  11  16      248.15      200.16     45.40 o
  -4  11  16      434.25      429.76     43.05 o
  -3  11  16      450.17      452.28     40.86 o
  -2  11  16        3.84      -32.03     32.03 o
  -1  11  16      656.05      688.87     62.73 o
   0  11  16       99.24       80.25     39.77 o
   1  11  16      460.60      400.33     52.46 o
  -4  12  16      103.87      163.16     47.27 o
  -3  12  16       32.33        5.48     40.23 o
  -2  12  16      462.71      543.50     49.40 o
  -1  12  16       22.33      -38.13     38.13 o
   0  12  16       32.97       25.26     40.20 o
 -10   1  17        7.58      -48.83     71.11 o
  -9   1  17      285.44      205.56     47.70 o
  -8   1  17        0.57      -23.27     37.72 o
  -7   1  17      581.61      576.66     43.88 o
  -6   1  17       31.04       36.08     30.71 o
  -5   1  17     1319.47     1339.75     51.08 o
  -4   1  17      228.21      273.70     34.72 o
  -3   1  17     2138.87     2017.12     83.29 o
  -2   1  17      772.21      753.64     44.97 o
  -1   1  17      977.51      997.35     69.92 o
   0   1  17      841.99      852.97     51.10 o
   1   1  17      743.22      751.56     37.62 o
   2   1  17      377.79      395.93     32.52 o
   3   1  17      221.03      266.24     59.34 o
   4   1  17      402.43      409.82     42.06 o
   5   1  17       10.85      -54.16     54.16 o
  -9   2  17        0.22        4.26     42.95 o
  -8   2  17      458.26      423.18     46.54 o
  -7   2  17       99.48       53.59     35.87 o
  -6   2  17      310.55      327.51     35.26 o
  -5   2  17        1.10       15.47     23.16 o
  -4   2  17     1128.68     1180.86     65.96 o
  -3   2  17      673.15      813.76     51.94 o
  -2   2  17     1215.83     1093.81     77.35 o
  -1   2  17      262.05      246.87     35.93 o
   0   2  17      940.13      895.70     55.00 o
   1   2  17      284.01      293.36     32.41 o
   2   2  17      210.33      165.24     29.61 o
   3   2  17      274.91      208.70     33.92 o
   4   2  17      241.11      109.40     39.30 o
   5   2  17       39.63      -14.93     56.85 o
  -9   3  17       63.98       75.71     39.14 o
  -8   3  17       36.30        9.78     33.91 o
  -7   3  17       47.35       13.76     34.73 o
  -6   3  17       85.73       69.30     32.02 o
  -5   3  17      147.80      176.41     28.43 o
  -4   3  17        1.32       21.70     38.21 o
  -3   3  17        0.91        0.17     33.80 o
  -2   3  17       20.37      -14.84     32.11 o
  -1   3  17       14.85      -31.48     31.48 o
   0   3  17       13.17        9.44     33.81 o
   1   3  17      247.82      200.40     30.93 o
   2   3  17      106.30      120.49     29.06 o
   3   3  17       15.02       30.99     32.30 o
   4   3  17      132.06      113.37     41.54 o
  -9   4  17        0.43       10.81     43.44 o
  -8   4  17      707.25      831.56     88.22 o
  -7   4  17      149.92      173.76     35.28 o
  -6   4  17     2207.63     2301.14     62.48 o
  -5   4  17       22.51       36.00     29.98 o
  -4   4  17     1912.42     1915.60    177.19 o
  -3   4  17        4.04      -14.49     36.60 o
  -2   4  17     1529.66     1413.01     75.59 o
  -1   4  17      360.87      330.15     44.62 o
   0   4  17      138.29      106.32     39.33 o
   1   4  17      286.50      251.70     33.60 o
   2   4  17       20.93      -26.06     28.05 o
   3   4  17      618.30      643.86     44.36 o
   4   4  17        3.44      -35.76     35.76 o
  -9   5  17      479.79      593.57    106.78 o
  -8   5  17       21.66       17.33     36.75 o
  -7   5  17      264.72      402.38     43.27 o
  -6   5  17        4.50       14.02     25.80 o
  -5   5  17      709.76      774.88     52.03 o
  -4   5  17       36.80      -20.44     42.46 o
  -3   5  17      780.09      735.63     89.99 o
  -2   5  17       12.63       39.06     60.09 o
  -1   5  17      165.64       98.40     42.14 o
   0   5  17      240.52      208.24     46.52 o
   1   5  17        5.59       42.28     30.75 o
   2   5  17      225.43      225.15     57.69 o
   3   5  17       24.79       -0.12     32.58 o
   4   5  17      348.02      250.79     72.90 o
  -9   6  17        1.66     -120.97    120.97 o
  -8   6  17       30.47       69.29     38.50 o
  -7   6  17       69.80       68.30     34.95 o
  -6   6  17       32.21       20.06     29.97 o
  -5   6  17      670.95      696.24     36.72 o
  -4   6  17        2.44      -26.45     26.45 o
  -3   6  17      398.24      433.29     41.40 o
  -2   6  17       11.26       23.82     32.06 o
  -1   6  17       82.10      127.39     44.87 o
   0   6  17      340.16      325.37     52.80 o
   1   6  17      229.45      183.23     36.66 o
   2   6  17      304.45      273.81     36.22 o
   3   6  17      131.27       91.33     36.62 o
   4   6  17      188.04      117.22     48.35 o
  -8   7  17       11.82       52.50     45.00 o
  -7   7  17      429.38      402.12     49.00 o
  -6   7  17       66.57       44.19     32.49 o
  -5   7  17      424.79      433.03     49.67 o
  -4   7  17      703.44      758.19     37.11 o
  -3   7  17      777.33      811.80     53.76 o
  -2   7  17      394.74      459.54     45.80 o
  -1   7  17     1746.88     1784.52     77.14 o
   0   7  17      537.77      637.17     39.55 o
   1   7  17     1120.25     1145.26     51.11 o
   2   7  17      898.15      908.47     50.83 o
   3   7  17      181.66      140.67     51.27 o
  -8   8  17       17.33      -36.44     53.47 o
  -7   8  17       56.68       82.47     38.43 o
  -6   8  17      103.39      104.92     35.16 o
  -5   8  17      348.49      327.69     35.99 o
  -4   8  17      100.66      126.41     29.13 o
  -3   8  17      419.74      460.76     32.46 o
  -2   8  17      719.45      742.25     43.16 o
  -1   8  17      243.12      214.00     33.12 o
   0   8  17      916.01      950.14     43.27 o
   1   8  17      479.76      460.08     40.39 o
   2   8  17      179.18      149.75     37.95 o
   3   8  17      259.63      218.78     49.86 o
  -7   9  17      318.70      362.18     45.86 o
  -6   9  17       25.51        4.25     53.35 o
  -5   9  17      134.01       92.22     34.10 o
  -4   9  17       96.34      104.40     31.79 o
  -3   9  17        2.71       27.11     28.85 o
  -2   9  17       25.34      -27.14     27.14 o
  -1   9  17       27.51      -16.22     28.01 o
   0   9  17       41.50       71.40     30.03 o
   1   9  17      105.78      112.22     36.70 o
   2   9  17        1.52       37.47     43.57 o
  -6  10  17      843.87      759.99     57.49 o
  -5  10  17       18.91      -31.52     38.32 o
  -4  10  17      600.45      604.02     43.20 o
  -3  10  17        4.49       -1.48     31.30 o
  -2  10  17      245.04      282.53     34.97 o
  -1  10  17      172.01      238.76     34.63 o
   0  10  17      124.65      134.88     41.84 o
   1  10  17      229.16      223.02     86.77 o
  -5  11  17      267.60      346.18    104.56 o
  -4  11  17        2.59       20.28     40.04 o
  -3  11  17       43.05       -1.31     37.70 o
  -2  11  17        6.63      -30.65     36.25 o
  -1  11  17       37.51      -11.66     37.10 o
   0  11  17       68.92       54.51     38.26 o
  -9   0  18       10.97       36.84     91.89 o
  -8   0  18      157.20      136.29     59.21 o
  -7   0  18       23.87        0.28     48.69 o
  -6   0  18       24.70       69.71     44.31 o
  -5   0  18     2543.24     2695.16    109.57 o
  -4   0  18       24.80       -5.34     32.49 o
   0   0  18       90.16       78.37     44.09 o
   1   0  18     2394.43     2228.96     95.04 o
   2   0  18       15.85       31.68     39.48 o
   3   0  18     2011.64     2074.15    103.66 o
   4   0  18      331.92      275.33     58.57 o
  -9   1  18        1.45      -64.03     64.03 o
  -8   1  18        1.01      -18.63     46.22 o
  -7   1  18        6.46        5.70     34.69 o
  -6   1  18      160.39      208.38     33.73 o
  -5   1  18       31.84       -6.39     26.66 o
  -4   1  18     1419.00     1402.61     59.72 o
  -3   1  18        0.99       12.73     49.20 o
  -2   1  18      718.70      713.64     83.46 o
  -1   1  18        9.53       31.27     28.59 o
   0   1  18     2043.81     1670.81     76.69 o
   1   1  18      248.95      194.85     26.31 o
   2   1  18      612.23      638.67     38.91 o
   3   1  18      100.70      119.40     34.24 o
   4   1  18     1129.50     1049.92     55.72 o
  -9   2  18      218.55      193.97     71.17 o
  -8   2  18      162.89      129.62     42.84 o
  -7   2  18      653.65      697.48     47.79 o
  -6   2  18       91.60       74.83     39.57 o
  -5   2  18       21.19       40.19     28.59 o
  -4   2  18      255.33      263.11     41.07 o
  -3   2  18       63.93       92.70     34.26 o
  -2   2  18      272.01      299.12     38.28 o
  -1   2  18        8.55      -29.79     29.79 o
   0   2  18      158.30      223.04     38.79 o
   1   2  18       20.73       29.42     23.50 o
   2   2  18       33.38       -9.13     27.61 o
   3   2  18        4.84        0.07     31.61 o
   4   2  18        2.27      -40.83     41.11 o
  -9   3  18      570.89      460.87     80.07 o
  -8   3  18      646.10      697.58     53.41 o
  -7   3  18      320.93      387.38     52.71 o
  -6   3  18     1068.71     1189.13     52.68 o
  -5   3  18      584.84      630.42     39.36 o
  -4   3  18      710.56      845.69     59.64 o
  -3   3  18      371.29      406.86     45.64 o
  -2   3  18      668.68      719.48     52.34 o
  -1   3  18      386.11      360.16     44.23 o
   0   3  18       73.74       57.82     37.38 o
   1   3  18       14.70        3.15     34.35 o
   2   3  18      387.77      398.00     34.99 o
   3   3  18       82.71       46.87     39.27 o
   4   3  18       53.89      -21.26     42.34 o
  -9   4  18      149.09       93.86    128.43 o
  -8   4  18       34.07       57.93     42.33 o
  -7   4  18      132.78      178.73     55.87 o
  -6   4  18       90.65      109.30     35.04 o
  -5   4  18      109.72      135.72     28.76 o
  -4   4  18      126.92      168.45     44.03 o
  -3   4  18      129.50      146.16     41.64 o
  -2   4  18      109.42      148.90     63.65 o
  -1   4  18      116.18       90.21     46.20 o
   0   4  18        4.07      -25.22     37.89 o
   1   4  18        6.58       50.93     30.24 o
   2   4  18       29.75        8.60     28.58 o
   3   4  18      157.56      159.30     40.25 o
  -8   5  18        2.69        9.97     48.57 o
  -7   5  18      140.55      104.67     39.34 o
  -6   5  18      175.93      252.24     33.19 o
  -5   5  18       14.43        3.58     34.01 o
  -4   5  18      336.93      251.32     57.14 o
  -3   5  18       55.40       85.84     42.88 o
  -2   5  18      842.68      836.21     63.44 o
  -1   5  18        0.21       -7.08     40.48 o
   0   5  18     1462.88     1477.06     83.84 o
   1   5  18        0.02        1.39     43.97 o
   2   5  18      264.17      177.69     33.41 o
   3   5  18        4.66       -1.25     39.29 o
  -8   6  18      461.78      574.71     65.80 o
  -7   6  18      143.19        4.55     39.58 o
  -6   6  18      349.24      386.01     40.76 o
  -5   6  18      461.32      439.51     37.47 o
  -4   6  18      232.80      216.64     53.02 o
  -3   6  18      778.28      758.75     65.85 o
  -2   6  18      151.68      189.33     49.07 o
  -1   6  18     1322.84     1339.69    140.05 o
   0   6  18       25.35      -29.98     44.76 o
   1   6  18      836.33      740.71     95.10 o
   2   6  18        6.62       22.77     32.88 o
   3   6  18      374.87      360.76     61.39 o
  -7   7  18       63.47       43.95     42.03 o
  -6   7  18       30.14       16.22     35.69 o
  -5   7  18      116.74       73.56     32.96 o
  -4   7  18       10.94       -7.49     49.42 o
  -3   7  18       40.19       26.11     48.11 o
  -2   7  18        3.81       43.70     48.03 o
  -1   7  18       25.06      -25.84     46.10 o
   0   7  18        1.78        7.50     49.58 o
   1   7  18        5.46      -24.74     36.45 o
   2   7  18        9.47       -5.75     38.87 o
  -7   8  18      119.18      113.59     40.20 o
  -6   8  18       29.92      -32.02     44.39 o
  -5   8  18      623.08      650.08     41.01 o
  -4   8  18        9.15       17.55     37.45 o
  -3   8  18     1405.17     1624.13     98.24 o
  -2   8  18        1.17        7.25     50.54 o
  -1   8  18     1167.94     1197.16    177.07 o
   0   8  18        0.85      -25.05     53.35 o
   1   8  18      754.58      802.35     77.41 o
  -6   9  18      295.01      379.00     46.64 o
  -5   9  18        4.60      -13.78     35.65 o
  -4   9  18      953.68     1019.44     50.38 o
  -3   9  18       41.75       36.38     34.57 o
  -2   9  18     1436.92     1572.88    100.35 o
  -1   9  18        0.69      -18.75     43.28 o
   0   9  18     1565.40     1636.62     93.78 o
   1   9  18       82.36       93.96     42.30 o
  -4  10  18      121.29      115.92     38.69 o
  -3  10  18       47.20       36.93     35.19 o
  -2  10  18       31.55        9.52     48.39 o
  -1  10  18       60.25        3.19     41.23 o
  -8   1  19      187.55      141.40     47.54 o
  -7   1  19      172.46      119.14     38.00 o
  -6   1  19      668.64      693.41     43.33 o
  -5   1  19        2.44        0.07     26.92 o
  -4   1  19      620.33      696.60     42.02 o
  -3   1  19      257.18      191.86     35.16 o
  -2   1  19      505.88      562.50     61.93 o
  -1   1  19      715.77      754.28     48.52 o
   0   1  19      293.54      346.01     40.66 o
   1   1  19      677.91      611.04     35.12 o
   2   1  19      506.92      504.07     37.16 o
   3   1  19      255.60      197.17     36.01 o
  -8   2  19       76.27       47.17     41.26 o
  -7   2  19      272.33      321.95     43.56 o
  -6   2  19      197.47      275.53     58.56 o
  -5   2  19      447.79      450.09     45.59 o
  -4   2  19       83.60      -19.15     36.12 o
  -3   2  19      544.95      549.90     47.52 o
  -2   2  19      702.44      690.48     49.45 o
  -1   2  19      360.60      319.83     41.87 o
   0   2  19      861.90      720.45     64.37 o
   1   2  19      929.61      973.25     50.13 o
   2   2  19      376.89      398.13     37.42 o
   3   2  19      213.63      250.99     36.79 o
  -8   3  19      200.56      163.88     50.42 o
  -7   3  19      215.64      202.28     40.31 o
  -6   3  19      175.86      170.68     35.08 o
  -5   3  19        8.59       18.97     40.07 o
  -4   3  19      303.60      291.58     46.06 o
  -3   3  19       40.75       67.29     38.92 o
  -2   3  19       91.26      102.36     50.92 o
  -1   3  19      112.23       65.44     79.16 o
   0   3  19       26.08       29.22     39.18 o
   1   3  19       27.12       39.83     41.08 o
   2   3  19       95.93       68.23     30.10 o
   3   3  19       73.75       36.10     39.06 o
  -8   4  19       52.97       61.67     49.32 o
  -7   4  19      613.64      759.93     50.00 o
  -6   4  19      412.81      433.82     39.54 o
  -5   4  19     1897.66     1852.93    111.29 o
  -4   4  19        1.93       36.99     41.96 o
  -3   4  19      636.07      665.61    113.73 o
  -2   4  19       50.71       -4.76     38.89 o
  -1   4  19      498.56      550.60     53.94 o
   0   4  19      287.17      214.66     47.62 o
   1   4  19       98.20       79.62     64.69 o
   2   4  19      205.55      196.61     33.14 o
  -7   5  19       11.60        0.17     38.15 o
  -6   5  19      899.58      923.36     46.69 o
  -5   5  19       24.21       -6.91     47.50 o
  -4   5  19      468.64      517.59     58.85 o
  -3   5  19        1.56      -27.63     52.94 o
  -2   5  19      571.01      525.27     62.04 o
  -1   5  19        5.37      -38.20     42.07 o
   0   5  19      234.93      170.56     50.05 o
   1   5  19       73.16      -27.96     47.83 o
   2   5  19       48.33      -38.80     63.79 o
  -7   6  19       25.18       -7.46     45.78 o
  -6   6  19      146.77      166.59     33.60 o
  -5   6  19       88.96       59.13     51.85 o
  -4   6  19       80.71       32.81     50.33 o
  -3   6  19      192.93      175.96     50.49 o
  -2   6  19      106.67      126.24     47.88 o
  -1   6  19        0.71       25.13     45.98 o
   0   6  19       90.82       41.98    117.91 o
   1   6  19       29.53       70.43     51.02 o
  -6   7  19      186.65      217.68     50.19 o
  -5   7  19      170.29      174.70     47.50 o
  -4   7  19      716.10      771.51     73.14 o
  -3   7  19      386.54      335.30     59.72 o
  -2   7  19      403.48      424.26     66.69 o
  -1   7  19      909.38      914.46     75.92 o
   0   7  19      174.31      103.75     53.15 o
   1   7  19      806.99      924.50    119.12 o
  -5   8  19       33.24      -46.94     46.94 o
  -4   8  19      169.07      119.58     87.76 o
  -3   8  19      735.23      687.69     72.50 o
  -2   8  19      292.16      323.23    131.94 o
  -1   8  19      168.87      185.74     86.64 o
   0   8  19      580.68      433.91    101.14 o
  -4   9  19       53.20       59.96     47.44 o
  -3   9  19       87.24       27.22     86.13 o
  -2   9  19        3.25       -0.84     81.16 o
  -7   0  20       18.24       39.69     52.96 o
  -6   0  20      803.13      783.61    130.13 o
  -5   0  20       17.12       -1.97    122.04 o
  -4   0  20      390.49      453.84     63.51 o
   0   0  20     1658.73     1590.32    108.20 o
   1   0  20       12.90       25.60     36.42 o
   2   0  20      301.00      367.09     50.37 o
  -7   1  20       47.07       52.65     37.25 o
  -6   1  20       55.72       35.89     37.60 o
  -5   1  20       39.78       43.34     33.11 o
  -4   1  20      153.06      168.92     39.30 o
  -3   1  20      567.60      524.60     71.99 o
  -2   1  20      124.13      152.01     52.13 o
  -1   1  20      238.79      221.74     54.22 o
   0   1  20      217.14      251.45     40.04 o
   1   1  20      693.01      656.14     45.45 o
   2   1  20      187.88      204.59     32.88 o
  -7   2  20      358.77      335.29     41.93 o
  -6   2  20      330.19      362.32     54.76 o
  -5   2  20      173.82      175.00     48.31 o
  -4   2  20      326.49      383.16     46.70 o
  -3   2  20      525.45      580.33     50.08 o
  -2   2  20      246.52      298.63     57.70 o
  -1   2  20      283.41      305.85     76.68 o
   0   2  20       65.56       65.38     39.44 o
   1   2  20       10.31      -34.84     75.19 o
   2   2  20      161.63      123.82     37.18 o
  -7   3  20      558.55      607.41     73.71 o
  -6   3  20      232.37      287.54     42.08 o
  -5   3  20     1213.78     1275.07     64.19 o
  -4   3  20      543.24      535.24     54.23 o
  -3   3  20      443.28      492.38     51.68 o
  -2   3  20      633.75      661.56    139.74 o
  -1   3  20      799.68      814.91     80.67 o
   0   3  20      212.98      169.32     45.11 o
   1   3  20      706.70      685.63     60.94 o
  -7   4  20      158.99      248.29     48.61 o
  -6   4  20      220.56      211.72     60.46 o
  -5   4  20       66.11       83.94     52.31 o
  -4   4  20       72.91       69.63     46.94 o
  -3   4  20      339.06      382.24     51.70 o
  -2   4  20       97.99       68.39     42.09 o
  -1   4  20      340.76      312.82     50.32 o
   0   4  20       60.64      125.32     46.08 o
   1   4  20       23.37       81.70     47.07 o
  -6   5  20      268.13      254.21     57.27 o
  -5   5  20       43.73      -51.17     51.17 o
  -4   5  20       30.62       61.61     47.83 o
  -3   5  20      298.66      299.50     54.09 o
  -2   5  20        9.52        7.82     64.25 o
  -1   5  20      325.64      439.05     75.82 o
   0   5  20        0.23      -27.48     44.93 o
   1   5  20      108.46      182.72     81.72 o
  -6   6  20      220.02      289.99     48.76 o
  -5   6  20      442.07      512.28    107.25 o
  -4   6  20      461.38      510.96     63.49 o
  -3   6  20       36.57       49.31     50.08 o
  -2   6  20      615.67      665.00     66.28 o
  -1   6  20       37.82       -0.92     47.50 o
   0   6  20      353.75      193.12     83.39 o
  -5   7  20       20.89      -37.91     79.63 o
  -4   7  20       40.72       20.16     81.07 o
  -3   7  20        1.43       51.52     80.14 o
  -2   7  20        6.81      -51.75     73.82 o
  -1   7  20        3.52      -27.83     78.23 o
  -6   1  21        6.52       24.85     33.23 o
  -5   1  21      394.09      420.27     51.59 o
  -4   1  21       50.44       73.37     59.81 o
  -2   1  21      214.67      315.17     56.77 o
  -1   1  21      528.34      575.23     69.45 o
   0   1  21      274.51      234.24     61.18 o
  -6   2  21      112.98       63.89     51.91 o
  -5   2  21       23.91      -62.99     93.80 o
  -4   2  21      226.51      242.71     44.65 o
  -3   2  21      207.53      215.99     42.32 o
  -2   2  21      422.35      448.95     57.77 o
  -1   2  21      295.35      277.54     43.81 o
   0   2  21       35.92       52.39     40.58 o
  -6   3  21       15.98       -8.23     38.84 o
  -5   3  21      171.82      164.49     51.14 o
  -4   3  21        7.34        9.75     41.97 o
  -3   3  21      100.78       48.47     42.32 o
  -2   3  21       28.73        3.64     59.81 o
  -1   3  21       18.70       72.25     43.26 o
   0   3  21       84.10       36.89     43.82 o
  -5   4  21        3.84       43.58     40.90 o
  -4   4  21     1145.47     1316.99     79.41 o
  -3   4  21      125.24      135.32     47.97 o
  -2   4  21      816.33      813.20     64.04 o
  -1   4  21       40.90       27.36     45.53 o
  -4   5  21       11.32       20.48     48.68 o
  -3   5  21      883.49     1033.29    106.78 o
  -2   5  21      188.55      199.90     51.64 o
 
